# Supplementary material for: Concerted aryl-sulfur reductive elimination from PNP pincer-supported Co(iii) and subsequent Co(i)/Co(iii) comproportionation
Source: Chem Sci. 2020 May 19;11(23):6075–84. doi: 10.1039/d0sc01813a (PMC7480512; doi:10.1039/d0sc01813a)
Supplement: Supplementary file 1 [file SC-011-D0SC01813A-s001.zip]

Archive with 14 entries (14 files):
- 12s.mol2
- 12t.mol2
- 13s.mol2
- 13t.mol2
- 2a.mol2
- 3a.mol2
- 6a.mol2
- FC6H4.mol2
- FC6H4S.mol2
- iPrC6H4.mol2
- iPrC6H4S.mol2
- SPh2.mol2
- TS.mol2
- 7.mol2
