# Supplementary material for: Concerted aryl-sulfur reductive elimination from PNP pincer-supported Co(iii) and subsequent Co(i)/Co(iii) comproportionation
Source: Chem Sci. 2020 May 19;11(23):6075–84. doi: 10.1039/d0sc01813a (PMC7480512; doi:10.1039/d0sc01813a)
Supplement: Supplementary file 1 [file SC-011-D0SC01813A-s001.zip › 12s.mol2]

# silses optimization
# Created by GaussView 6.0.16
#

#
#

@<TRIPOS>MOLECULE
Molecule Name
70 72
SMALL
NO_CHARGES


@<TRIPOS>ATOM
1 Co1     0.0121    -1.1959    -0.0623 Co
2 P2    -2.2313    -1.0469    -0.3257 P
3 P3     2.2294    -1.0429     0.3649 P
4 N4     0.0191     0.8057    -0.0033 N
5 C5    -1.1811     1.4598     0.2009 C
6 C6    -2.4058     0.7399     0.0189 C
7 C7    -3.6408     1.3956     0.1418 C
8 H8    -4.5541     0.8432    -0.0646 H
9 C9    -3.7491     2.7351     0.5184 C
10 C10    -2.5488     3.4058     0.8079 C
11 H11    -2.5868     4.4348     1.1631 H
12 C12    -1.3103     2.7999     0.6587 C
13 H13    -0.4182     3.3579     0.9185 H
14 C14    -5.0863     3.4296     0.6257 C
15 H15    -5.2027     3.9416     1.5897 H
16 H16    -5.9138     2.7181     0.5279 H
17 H17    -5.2167     4.1908    -0.1560 H
18 C18     1.2168     1.4450    -0.2756 C
19 C19     1.3485     2.7553    -0.8090 C
20 H20     0.4578     3.3276    -1.0393 H
21 C21     2.5901     3.3085    -1.0900 C
22 H22     2.6293     4.3142    -1.5063 H
23 C23     3.7888     2.6096    -0.8749 C
24 C24     3.6726     1.3010    -0.4010 C
25 H25     4.5815     0.7173    -0.2692 H
26 C26     2.4344     0.7099    -0.1135 C
27 C27     5.1325     3.2405    -1.1550 C
28 H28     5.9320     2.4913    -1.1574 H
29 H29     5.3964     3.9953    -0.4009 H
30 H30     5.1486     3.7456    -2.1291 H
31 C31    -3.2614    -1.9949     0.9421 C
32 H32    -3.0478    -3.0428     0.6872 H
33 C33    -2.7024    -1.7336     2.3504 C
34 H34    -1.6329    -1.9673     2.4082 H
35 H35    -3.2247    -2.3553     3.0884 H
36 H36    -2.8348    -0.6846     2.6378 H
37 C37    -4.7848    -1.8001     0.9120 C
38 H38    -5.0647    -0.7992     1.2541 H
39 H39    -5.2623    -2.5213     1.5880 H
40 H40    -5.2120    -1.9536    -0.0849 H
41 C41    -3.0900    -1.3391    -1.9711 C
42 H42    -4.1146    -0.9532    -1.8810 H
43 C43    -3.1499    -2.8360    -2.3129 C
44 H44    -2.1422    -3.2674    -2.3604 H
45 H45    -3.6201    -2.9810    -3.2936 H
46 H46    -3.7285    -3.4108    -1.5818 H
47 C47    -2.3709    -0.5473    -3.0746 C
48 H48    -2.3365     0.5224    -2.8470 H
49 H49    -2.8912    -0.6766    -4.0321 H
50 H50    -1.3398    -0.8984    -3.2020 H
51 C51     3.5270    -1.9971    -0.6005 C
52 H52     4.5082    -1.5478    -0.4004 H
53 C53     3.2389    -1.8862    -2.1062 C
54 H54     2.2619    -2.3221    -2.3495 H
55 H55     4.0013    -2.4299    -2.6784 H
56 H56     3.2380    -0.8453    -2.4433 H
57 C57     3.5641    -3.4679    -0.1545 C
58 H58     3.8551    -3.5801     0.8953 H
59 H59     4.2891    -4.0265    -0.7596 H
60 H60     2.5844    -3.9441    -0.2864 H
61 C61     2.7634    -1.1807     2.1698 C
62 H62     2.6460    -2.2470     2.4081 H
63 C63     4.2164    -0.7703     2.4472 C
64 H64     4.9374    -1.3716     1.8825 H
65 H65     4.4450    -0.8991     3.5130 H
66 H66     4.3806     0.2834     2.1975 H
67 C67     1.7869    -0.3854     3.0519 C
68 H68     1.8334     0.6850     2.8235 H
69 H69     2.0423    -0.5170     4.1109 H
70 H70     0.7512    -0.7103     2.9070 H
@<TRIPOS>BOND
1 1 2 1
2 1 3 1
3 2 6 1
4 2 31 1
5 2 41 1
6 3 26 1
7 3 51 1
8 3 61 1
9 4 5 1
10 4 18 1
11 5 6 Ar
12 5 12 Ar
13 6 7 Ar
14 7 8 1
15 7 9 Ar
16 9 10 Ar
17 9 14 1
18 10 11 1
19 10 12 Ar
20 12 13 1
21 14 15 1
22 14 16 1
23 14 17 1
24 18 19 Ar
25 18 26 Ar
26 19 20 1
27 19 21 Ar
28 21 22 1
29 21 23 Ar
30 23 24 Ar
31 23 27 1
32 24 25 1
33 24 26 Ar
34 27 28 1
35 27 29 1
36 27 30 1
37 31 32 1
38 31 33 1
39 31 37 1
40 33 34 1
41 33 35 1
42 33 36 1
43 37 38 1
44 37 39 1
45 37 40 1
46 41 42 1
47 41 43 1
48 41 47 1
49 43 44 1
50 43 45 1
51 43 46 1
52 47 48 1
53 47 49 1
54 47 50 1
55 51 52 1
56 51 53 1
57 51 57 1
58 53 54 1
59 53 55 1
60 53 56 1
61 57 58 1
62 57 59 1
63 57 60 1
64 61 62 1
65 61 63 1
66 61 67 1
67 63 64 1
68 63 65 1
69 63 66 1
70 67 68 1
71 67 69 1
72 67 70 1
