# Supplementary material for: Concerted aryl-sulfur reductive elimination from PNP pincer-supported Co(iii) and subsequent Co(i)/Co(iii) comproportionation
Source: Chem Sci. 2020 May 19;11(23):6075–84. doi: 10.1039/d0sc01813a (PMC7480512; doi:10.1039/d0sc01813a)
Supplement: Supplementary file 1 [file SC-011-D0SC01813A-s001.zip › 12t.mol2]

# silses optimization
# Created by GaussView 6.0.16
#

#
#

@<TRIPOS>MOLECULE
Molecule Name
70 72
SMALL
NO_CHARGES


@<TRIPOS>ATOM
1 Co1     0.0127    -1.2057    -0.0978 Co
2 P2    -2.2544    -1.0568    -0.3128 P
3 P3     2.2516    -1.0543     0.3357 P
4 N4     0.0199     0.8195    -0.0133 N
5 C5    -1.1854     1.4690     0.1830 C
6 C6    -2.4083     0.7424     0.0032 C
7 C7    -3.6447     1.3972     0.1152 C
8 H8    -4.5559     0.8414    -0.0912 H
9 C9    -3.7595     2.7392     0.4827 C
10 C10    -2.5638     3.4136     0.7772 C
11 H11    -2.6058     4.4440     1.1278 H
12 C12    -1.3229     2.8093     0.6357 C
13 H13    -0.4341     3.3713     0.8980 H
14 C14    -5.0997     3.4305     0.5735 C
15 H15    -5.2110     3.9782     1.5182 H
16 H16    -5.9244     2.7120     0.5090 H
17 H17    -5.2399     4.1607    -0.2356 H
18 C18     1.2240     1.4571    -0.2640 C
19 C19     1.3651     2.7709    -0.7857 C
20 H20     0.4777     3.3450    -1.0235 H
21 C21     2.6100     3.3273    -1.0462 C
22 H22     2.6544     4.3371    -1.4522 H
23 C23     3.8047     2.6265    -0.8211 C
24 C24     3.6810     1.3123    -0.3640 C
25 H25     4.5885     0.7273    -0.2293 H
26 C26     2.4400     0.7170    -0.0970 C
27 C27     5.1530     3.2599    -1.0717 C
28 H28     5.9486     2.5069    -1.1003 H
29 H29     5.4186     3.9831    -0.2878 H
30 H30     5.1752     3.8023    -2.0252 H
31 C31    -3.2625    -1.9646     1.0019 C
32 H32    -3.0830    -3.0201     0.7519 H
33 C33    -2.6482    -1.7011     2.3865 C
34 H34    -1.5834    -1.9601     2.4121 H
35 H35    -3.1600    -2.3003     3.1501 H
36 H36    -2.7441    -0.6456     2.6646 H
37 C37    -4.7807    -1.7331     1.0238 C
38 H38    -5.0233    -0.7216     1.3630 H
39 H39    -5.2507    -2.4349     1.7249 H
40 H40    -5.2465    -1.8875     0.0444 H
41 C41    -3.1633    -1.3662    -1.9278 C
42 H42    -4.1778    -0.9590    -1.8199 H
43 C43    -3.2611    -2.8683    -2.2358 C
44 H44    -2.2640    -3.3219    -2.2982 H
45 H45    -3.7578    -3.0239    -3.2017 H
46 H46    -3.8336    -3.4156    -1.4793 H
47 C47    -2.4588    -0.6120    -3.0667 C
48 H48    -2.3965     0.4612    -2.8624 H
49 H49    -3.0075    -0.7497    -4.0070 H
50 H50    -1.4389    -0.9872    -3.2141 H
51 C51     3.5652    -1.9635    -0.6524 C
52 H52     4.5409    -1.5083    -0.4397 H
53 C53     3.2767    -1.8165    -2.1550 C
54 H54     2.3055    -2.2576    -2.4112 H
55 H55     4.0462    -2.3353    -2.7407 H
56 H56     3.2632    -0.7671    -2.4645 H
57 C57     3.6193    -3.4450    -0.2455 C
58 H58     3.9129    -3.5816     0.8008 H
59 H59     4.3498    -3.9793    -0.8656 H
60 H60     2.6448    -3.9286    -0.3890 H
61 C61     2.7848    -1.2341     2.1378 C
62 H62     2.6761    -2.3074     2.3473 H
63 C63     4.2343    -0.8203     2.4283 C
64 H64     4.9609    -1.3982     1.8467 H
65 H65     4.4629    -0.9792     3.4901 H
66 H66     4.3899     0.2418     2.2109 H
67 C67     1.8026    -0.4706     3.0414 C
68 H68     1.8417     0.6059     2.8422 H
69 H69     2.0596    -0.6295     4.0963 H
70 H70     0.7693    -0.7978     2.8871 H
@<TRIPOS>BOND
1 1 2 1
2 1 3 1
3 2 6 1
4 2 31 1
5 2 41 1
6 3 26 1
7 3 51 1
8 3 61 1
9 4 5 1
10 4 18 1
11 5 6 Ar
12 5 12 Ar
13 6 7 Ar
14 7 8 1
15 7 9 Ar
16 9 10 Ar
17 9 14 1
18 10 11 1
19 10 12 Ar
20 12 13 1
21 14 15 1
22 14 16 1
23 14 17 1
24 18 19 Ar
25 18 26 Ar
26 19 20 1
27 19 21 Ar
28 21 22 1
29 21 23 Ar
30 23 24 Ar
31 23 27 1
32 24 25 1
33 24 26 Ar
34 27 28 1
35 27 29 1
36 27 30 1
37 31 32 1
38 31 33 1
39 31 37 1
40 33 34 1
41 33 35 1
42 33 36 1
43 37 38 1
44 37 39 1
45 37 40 1
46 41 42 1
47 41 43 1
48 41 47 1
49 43 44 1
50 43 45 1
51 43 46 1
52 47 48 1
53 47 49 1
54 47 50 1
55 51 52 1
56 51 53 1
57 51 57 1
58 53 54 1
59 53 55 1
60 53 56 1
61 57 58 1
62 57 59 1
63 57 60 1
64 61 62 1
65 61 63 1
66 61 67 1
67 63 64 1
68 63 65 1
69 63 66 1
70 67 68 1
71 67 69 1
72 67 70 1
