# Supplementary material for: Concerted aryl-sulfur reductive elimination from PNP pincer-supported Co(iii) and subsequent Co(i)/Co(iii) comproportionation
Source: Chem Sci. 2020 May 19;11(23):6075–84. doi: 10.1039/d0sc01813a (PMC7480512; doi:10.1039/d0sc01813a)
Supplement: Supplementary file 1 [file SC-011-D0SC01813A-s001.zip › 13s.mol2]

# silses optimization
# Created by GaussView 6.0.16
#

#
#

@<TRIPOS>MOLECULE
Molecule Name
93 95
SMALL
NO_CHARGES


@<TRIPOS>ATOM
1 Co1     0.0726    -0.1210     0.1577 Co
2 S2    -2.0073    -1.4141     0.4273 S
3 P3    -0.7102     1.9985    -0.4274 P
4 P4     1.4429    -1.8031     1.0616 P
5 N5     1.8855     0.7151    -0.2111 N
6 C6     2.0273     2.0893    -0.2083 C
7 C7     0.8677     2.9099    -0.3426 C
8 C8     0.9870     4.3071    -0.4033 C
9 H9     0.0961     4.9070    -0.5698 H
10 C10     2.2093     4.9658    -0.2647 C
11 C11     3.3370     4.1580    -0.0367 C
12 H12     4.3056     4.6297     0.1247 H
13 C13     3.2589     2.7744    -0.0093 C
14 H14     4.1594     2.2006     0.1792 H
15 C15     2.3198     6.4706    -0.3417 C
16 H16     2.8103     6.8901     0.5468 H
17 H17     1.3322     6.9380    -0.4233 H
18 H18     2.9079     6.7955    -1.2112 H
19 C19     2.9601    -0.1250    -0.4681 C
20 C20     4.0384     0.1801    -1.3382 C
21 H21     4.0516     1.1365    -1.8499 H
22 C22     5.0621    -0.7284    -1.5708 C
23 H23     5.8635    -0.4503    -2.2541 H
24 C24     5.0855    -1.9957    -0.9660 C
25 C25     4.0066    -2.3206    -0.1394 C
26 H26     3.9866    -3.3081     0.3165 H
27 C27     2.9551    -1.4279     0.1062 C
28 C28     6.2219    -2.9618    -1.2073 C
29 H29     5.9972    -3.9518    -0.7953 H
30 H30     7.1568    -2.6194    -0.7421 H
31 H31     6.4283    -3.0882    -2.2781 H
32 C32    -1.8822     2.7623     0.8467 C
33 H33    -2.7692     2.1197     0.7764 H
34 C34    -1.2858     2.5776     2.2518 C
35 H35    -1.0342     1.5286     2.4447 H
36 H36    -2.0047     2.8998     3.0158 H
37 H37    -0.3724     3.1707     2.3725 H
38 C38    -2.3387     4.2148     0.6391 C
39 H39    -1.5204     4.9214     0.8076 H
40 H40    -3.1302     4.4561     1.3610 H
41 H41    -2.7455     4.3943    -0.3617 H
42 C42    -1.4197     2.5340    -2.0937 C
43 H43    -1.4516     3.6318    -2.0791 H
44 C44    -2.8421     2.0055    -2.3260 C
45 H45    -2.8516     0.9101    -2.3611 H
46 H46    -3.2276     2.3699    -3.2872 H
47 H47    -3.5416     2.3237    -1.5459 H
48 C48    -0.4801     2.1058    -3.2317 C
49 H49     0.5289     2.5046    -3.0926 H
50 H50    -0.8627     2.4705    -4.1938 H
51 H51    -0.4039     1.0140    -3.2951 H
52 C52     1.2681    -3.6774     0.9402 C
53 H53     2.2321    -4.1139     1.2306 H
54 C54     0.9734    -4.1003    -0.5077 C
55 H55     0.0076    -3.7121    -0.8480 H
56 H56     0.9356    -5.1951    -0.5793 H
57 H57     1.7429    -3.7428    -1.1988 H
58 C58     0.1985    -4.2199     1.9034 C
59 H59     0.4415    -4.0180     2.9520 H
60 H60     0.1143    -5.3084     1.7901 H
61 H61    -0.7852    -3.7858     1.6946 H
62 C62     1.9053    -1.5335     2.8793 C
63 H63     1.0000    -1.8192     3.4337 H
64 C64     3.0784    -2.3917     3.3746 C
65 H65     2.8757    -3.4656     3.3035 H
66 H66     3.2884    -2.1672     4.4285 H
67 H67     3.9876    -2.1783     2.8016 H
68 C68     2.1712    -0.0431     3.1446 C
69 H69     3.0536     0.3040     2.5966 H
70 H70     2.3525     0.1198     4.2151 H
71 H71     1.3283     0.5825     2.8369 H
72 C72    -3.5183    -0.6282     1.0218 C
73 C73    -3.6257    -0.4581     2.4091 C
74 H74    -2.8404    -0.8291     3.0621 H
75 C75    -4.7420     0.1797     2.9507 C
76 H76    -4.8150     0.3074     4.0273 H
77 C77    -5.7668     0.6346     2.1180 C
78 H78    -6.6402     1.1221     2.5417 H
79 C79    -5.6644     0.4516     0.7375 C
80 H80    -6.4580     0.7988     0.0810 H
81 C81    -4.5429    -0.1705     0.1846 C
82 H82    -4.4721    -0.3043    -0.8889 H
83 C83    -2.5059    -2.1427    -1.1412 C
84 C84    -1.7622    -1.8516    -2.2905 C
85 H85    -0.9436    -1.1396    -2.2276 H
86 C86    -2.0730    -2.4834    -3.4979 C
87 H87    -1.4897    -2.2571    -4.3862 H
88 C88    -3.1305    -3.3909    -3.5636 C
89 H89    -3.3747    -3.8766    -4.5043 H
90 C90    -3.8728    -3.6789    -2.4138 C
91 H91    -4.6919    -4.3916    -2.4581 H
92 C92    -3.5566    -3.0691    -1.2006 C
93 H93    -4.1230    -3.3054    -0.3048 H
@<TRIPOS>BOND
1 1 3 1
2 2 72 1
3 2 83 1
4 3 7 1
5 3 32 1
6 3 42 1
7 4 27 1
8 4 52 1
9 4 62 1
10 5 6 Ar
11 5 19 1
12 6 7 Ar
13 6 13 Ar
14 7 8 Ar
15 8 9 1
16 8 10 Ar
17 10 11 Ar
18 10 15 1
19 11 12 1
20 11 13 Ar
21 13 14 1
22 15 16 1
23 15 17 1
24 15 18 1
25 19 20 Ar
26 19 27 Ar
27 20 21 1
28 20 22 Ar
29 22 23 1
30 22 24 Ar
31 24 25 Ar
32 24 28 1
33 25 26 1
34 25 27 Ar
35 28 29 1
36 28 30 1
37 28 31 1
38 32 33 1
39 32 34 1
40 32 38 1
41 34 35 1
42 34 36 1
43 34 37 1
44 38 39 1
45 38 40 1
46 38 41 1
47 42 43 1
48 42 44 1
49 42 48 1
50 44 45 1
51 44 46 1
52 44 47 1
53 48 49 1
54 48 50 1
55 48 51 1
56 52 53 1
57 52 54 1
58 52 58 1
59 54 55 1
60 54 56 1
61 54 57 1
62 58 59 1
63 58 60 1
64 58 61 1
65 62 63 1
66 62 64 1
67 62 68 1
68 64 65 1
69 64 66 1
70 64 67 1
71 68 69 1
72 68 70 1
73 68 71 1
74 72 73 Ar
75 72 81 Ar
76 73 74 1
77 73 75 Ar
78 75 76 1
79 75 77 Ar
80 77 78 1
81 77 79 Ar
82 79 80 1
83 79 81 Ar
84 81 82 1
85 83 84 Ar
86 83 92 Ar
87 84 85 1
88 84 86 Ar
89 86 87 1
90 86 88 Ar
91 88 89 1
92 88 90 Ar
93 90 91 1
94 90 92 Ar
95 92 93 1
