# Supplementary material for: Concerted aryl-sulfur reductive elimination from PNP pincer-supported Co(iii) and subsequent Co(i)/Co(iii) comproportionation
Source: Chem Sci. 2020 May 19;11(23):6075–84. doi: 10.1039/d0sc01813a (PMC7480512; doi:10.1039/d0sc01813a)
Supplement: Supplementary file 1 [file SC-011-D0SC01813A-s001.zip › 13t.mol2]

# silses optimization
# Created by GaussView 6.0.16
#

#
#

@<TRIPOS>MOLECULE
Molecule Name
93 94
SMALL
NO_CHARGES


@<TRIPOS>ATOM
1 P1    -0.8081     1.4040    -1.6400 P
2 P2     2.0140    -1.7494     0.1339 P
3 N3     1.3258     1.1228     0.3027 N
4 C4     0.7016     2.3498     0.4713 C
5 C5    -0.3719     2.7011    -0.4070 C
6 C6    -1.0367     3.9232    -0.2445 C
7 H7    -1.8359     4.1912    -0.9278 H
8 C8    -0.7184     4.8260     0.7760 C
9 C9     0.3018     4.4537     1.6633 C
10 H10     0.5584     5.1147     2.4900 H
11 C11     0.9925     3.2560     1.5205 C
12 H12     1.7617     2.9931     2.2398 H
13 C13    -1.4345     6.1502     0.9110 C
14 H14    -1.6968     6.3644     1.9546 H
15 H15    -2.3612     6.1654     0.3267 H
16 H16    -0.8153     6.9878     0.5603 H
17 C17     2.6814     0.9346     0.4581 C
18 C18     3.6379     1.9835     0.5757 C
19 H19     3.2977     3.0128     0.5694 H
20 C20     4.9984     1.7312     0.6643 C
21 H21     5.6803     2.5771     0.7451 H
22 C22     5.5227     0.4283     0.6373 C
23 C23     4.6013    -0.6097     0.4898 C
24 H24     4.9813    -1.6275     0.4264 H
25 C25     3.2178    -0.3948     0.3949 C
26 C26     7.0066     0.1700     0.7542 C
27 H27     7.2455    -0.8784     0.5425 H
28 H28     7.3856     0.3925     1.7617 H
29 H29     7.5850     0.7877     0.0547 H
30 C30    -2.6079     1.6568    -2.1934 C
31 H31    -2.7909     0.7347    -2.7652 H
32 C32    -3.5746     1.6414    -0.9981 C
33 H33    -3.4315     0.7610    -0.3668 H
34 H34    -4.6112     1.6334    -1.3587 H
35 H35    -3.4473     2.5223    -0.3622 H
36 C36    -2.9165     2.8290    -3.1431 C
37 H37    -2.7521     3.8043    -2.6756 H
38 H38    -3.9730     2.7858    -3.4389 H
39 H39    -2.3211     2.7956    -4.0600 H
40 C40     0.1596     1.8525    -3.2016 C
41 H41    -0.1953     2.8397    -3.5241 H
42 C42    -0.1240     0.8292    -4.3140 C
43 H43     0.1971    -0.1742    -4.0079 H
44 H44     0.4316     1.0935    -5.2227 H
45 H45    -1.1852     0.7745    -4.5815 H
46 C46     1.6678     1.9577    -2.9357 C
47 H47     1.8958     2.7037    -2.1699 H
48 H48     2.1832     2.2502    -3.8601 H
49 H49     2.0865     1.0026    -2.6030 H
50 C50     2.8279    -2.9314    -1.0829 C
51 H51     3.7946    -3.2501    -0.6730 H
52 C52     3.0822    -2.2222    -2.4213 C
53 H53     2.1402    -1.8786    -2.8669 H
54 H54     3.5567    -2.9110    -3.1322 H
55 H55     3.7364    -1.3534    -2.3005 H
56 C56     1.9453    -4.1746    -1.2834 C
57 H57     1.7923    -4.7345    -0.3544 H
58 H58     2.4076    -4.8562    -2.0087 H
59 H59     0.9580    -3.8944    -1.6716 H
60 C60     1.9804    -2.7058     1.7726 C
61 H61     1.1236    -3.3859     1.6710 H
62 C62     3.2329    -3.5370     2.0884 C
63 H63     3.4447    -4.2944     1.3268 H
64 H64     3.0970    -4.0621     3.0431 H
65 H65     4.1163    -2.8976     2.1909 H
66 C66     1.6826    -1.7359     2.9282 C
67 H67     2.5210    -1.0483     3.0823 H
68 H68     1.5270    -2.2975     3.8582 H
69 H69     0.7885    -1.1353     2.7415 H
70 Co70     0.1750    -0.4237    -0.4692 Co
71 S71    -1.5035    -1.6334     1.0011 S
72 C72    -2.6608    -0.5732     1.8953 C
73 C73    -2.5604    -2.7259     0.0382 C
74 C74    -2.1503     0.6421     2.3699 C
75 C75    -3.9799    -0.9413     2.1794 C
76 C76    -2.9463    -2.3809    -1.2634 C
77 C77    -2.9383    -3.9639     0.5745 C
78 H78    -1.1339     0.9386     2.1287 H
79 C79    -2.9627     1.4823     3.1317 C
80 C80    -4.7868    -0.0850     2.9320 C
81 H81    -4.3794    -1.8819     1.8147 H
82 H82    -2.6309    -1.4285    -1.6772 H
83 C83    -3.7196    -3.2656    -2.0166 C
84 C84    -3.7153    -4.8431    -0.1830 C
85 H85    -2.6223    -4.2325     1.5781 H
86 H86    -2.5600     2.4262     3.4883 H
87 C87    -4.2831     1.1248     3.4136 C
88 H88    -5.8137    -0.3717     3.1439 H
89 H89    -4.0175    -2.9952    -3.0261 H
90 C90    -4.1067    -4.4948    -1.4774 C
91 H91    -4.0084    -5.8014     0.2370 H
92 H92    -4.9158     1.7851     4.0001 H
93 H93    -4.7073    -5.1821    -2.0670 H
@<TRIPOS>BOND
1 1 5 1
2 1 30 1
3 1 40 1
4 2 25 1
5 2 50 1
6 2 60 1
7 3 4 1
8 3 17 Ar
9 4 5 Ar
10 4 11 Ar
11 5 6 Ar
12 6 7 1
13 6 8 Ar
14 8 9 Ar
15 8 13 1
16 9 10 1
17 9 11 Ar
18 11 12 1
19 13 14 1
20 13 15 1
21 13 16 1
22 17 18 Ar
23 17 25 Ar
24 18 19 1
25 18 20 Ar
26 20 21 1
27 20 22 Ar
28 22 23 Ar
29 22 26 1
30 23 24 1
31 23 25 Ar
32 26 27 1
33 26 28 1
34 26 29 1
35 30 31 1
36 30 32 1
37 30 36 1
38 32 33 1
39 32 34 1
40 32 35 1
41 36 37 1
42 36 38 1
43 36 39 1
44 40 41 1
45 40 42 1
46 40 46 1
47 42 43 1
48 42 44 1
49 42 45 1
50 46 47 1
51 46 48 1
52 46 49 1
53 50 51 1
54 50 52 1
55 50 56 1
56 52 53 1
57 52 54 1
58 52 55 1
59 56 57 1
60 56 58 1
61 56 59 1
62 60 61 1
63 60 62 1
64 60 66 1
65 62 63 1
66 62 64 1
67 62 65 1
68 66 67 1
69 66 68 1
70 66 69 1
71 71 72 1
72 71 73 1
73 72 74 Ar
74 72 75 Ar
75 73 76 Ar
76 73 77 Ar
77 74 78 1
78 74 79 Ar
79 75 80 Ar
80 75 81 1
81 76 82 1
82 76 83 Ar
83 77 84 Ar
84 77 85 1
85 79 86 1
86 79 87 Ar
87 80 87 Ar
88 80 88 1
89 83 89 1
90 83 90 Ar
91 84 90 Ar
92 84 91 1
93 87 92 1
94 90 93 1
