# Supplementary material for: Concerted aryl-sulfur reductive elimination from PNP pincer-supported Co(iii) and subsequent Co(i)/Co(iii) comproportionation
Source: Chem Sci. 2020 May 19;11(23):6075–84. doi: 10.1039/d0sc01813a (PMC7480512; doi:10.1039/d0sc01813a)
Supplement: Supplementary file 1 [file SC-011-D0SC01813A-s001.zip › 2a.mol2]

# silses optimization
# Created by GaussView 6.0.16
#

#
#

@<TRIPOS>MOLECULE
Molecule Name
81 84
SMALL
NO_CHARGES


@<TRIPOS>ATOM
1 Co1    -0.0162     0.6188    -0.0402 Co
2 P2     2.2417     0.4516    -0.2954 P
3 P3    -2.2326     0.3300     0.4026 P
4 N4     0.0172    -1.3866    -0.0743 N
5 C5     1.2187    -2.0519     0.1354 C
6 C6     2.4429    -1.3375    -0.0214 C
7 C7     3.6781    -1.9925     0.0979 C
8 H8     4.5929    -1.4335    -0.0837 H
9 C9     3.7794    -3.3392     0.4483 C
10 C10     2.5744    -4.0109     0.7166 C
11 H11     2.6070    -5.0459     1.0539 H
12 C12     1.3378    -3.3995     0.5706 C
13 H13     0.4433    -3.9623     0.8107 H
14 C14     5.1133    -4.0399     0.5547 C
15 H15     5.2139    -4.5796     1.5051 H
16 H16     5.9437    -3.3283     0.4890 H
17 H17     5.2521    -4.7783    -0.2468 H
18 C18    -1.1644    -2.0687    -0.3528 C
19 C19    -1.2449    -3.3549    -0.9476 C
20 H20    -0.3346    -3.8699    -1.2311 H
21 C21    -2.4668    -3.9567    -1.2165 C
22 H22    -2.4703    -4.9405    -1.6834 H
23 C23    -3.6908    -3.3321    -0.9271 C
24 C24    -3.6246    -2.0427    -0.3958 C
25 H25    -4.5551    -1.5110    -0.2082 H
26 C26    -2.4054    -1.4070    -0.1229 C
27 C27    -5.0096    -4.0180    -1.1956 C
28 H28    -5.8461    -3.3137    -1.1295 H
29 H29    -5.2049    -4.8245    -0.4753 H
30 H30    -5.0349    -4.4707    -2.1948 H
31 C31     3.1989     1.3536     1.0484 C
32 H32     2.9212     2.4025     0.8800 H
33 C33     2.6583     0.9383     2.4267 C
34 H34     1.5773     1.0961     2.5031 H
35 H35     3.1368     1.5345     3.2134 H
36 H36     2.8632    -0.1186     2.6299 H
37 C37     4.7306     1.2352     1.0116 C
38 H38     5.0584     0.2249     1.2756 H
39 H39     5.1679     1.9223     1.7473 H
40 H40     5.1550     1.4886     0.0349 H
41 C41     3.1206     0.8276    -1.9112 C
42 H42     4.1131     0.3623    -1.8327 H
43 C43     3.2965     2.3343    -2.1591 C
44 H44     2.3324     2.8506    -2.1879 H
45 H45     3.7961     2.4926    -3.1233 H
46 H46     3.9074     2.8159    -1.3889 H
47 C47     2.3664     0.1528    -3.0690 C
48 H48     2.2464    -0.9226    -2.9036 H
49 H49     2.9163     0.2933    -4.0079 H
50 H50     1.3692     0.5900    -3.1977 H
51 C51    -3.6023     1.2581    -0.4815 C
52 H52    -4.5324     0.7125    -0.2744 H
53 C53    -3.3599     1.2336    -1.9998 C
54 H54    -2.4563     1.7955    -2.2575 H
55 H55    -4.2045     1.7035    -2.5191 H
56 H56    -3.2557     0.2125    -2.3802 H
57 C57    -3.7624     2.6985     0.0338 C
58 H58    -4.0207     2.7339     1.0975 H
59 H59    -4.5724     3.1937    -0.5165 H
60 H60    -2.8485     3.2803    -0.1152 H
61 C61    -2.6693     0.4232     2.2313 C
62 H62    -2.5604     1.4875     2.4797 H
63 C63    -4.1000    -0.0244     2.5648 C
64 H64    -4.8581     0.5709     2.0451 H
65 H65    -4.2815     0.0799     3.6420 H
66 H66    -4.2528    -1.0772     2.3030 H
67 C67    -1.6394    -0.3699     3.0524 C
68 H68    -1.6665    -1.4352     2.7985 H
69 H69    -1.8572    -0.2717     4.1232 H
70 H70    -0.6180    -0.0139     2.8822 H
71 C71    -0.0656     2.5710    -0.0616 C
72 C72    -0.1769     3.2868    -1.2732 C
73 H73    -0.2129     2.7438    -2.2186 H
74 C74    -0.2476     4.6838    -1.3170 C
75 H75    -0.3365     5.1924    -2.2754 H
76 C76    -0.2036     5.4268    -0.1346 C
77 H77    -0.2577     6.5123    -0.1618 H
78 C78    -0.0898     4.7518     1.0825 C
79 H79    -0.0565     5.3142     2.0141 H
80 C80    -0.0245     3.3534     1.1111 C
81 H81     0.0513     2.8680     2.0847 H
@<TRIPOS>BOND
1 1 2 1
2 1 3 1
3 1 71 1
4 2 6 1
5 2 31 1
6 2 41 1
7 3 26 1
8 3 51 1
9 3 61 1
10 4 5 1
11 4 18 1
12 5 6 Ar
13 5 12 Ar
14 6 7 Ar
15 7 8 1
16 7 9 Ar
17 9 10 Ar
18 9 14 1
19 10 11 1
20 10 12 Ar
21 12 13 1
22 14 15 1
23 14 16 1
24 14 17 1
25 18 19 Ar
26 18 26 Ar
27 19 20 1
28 19 21 Ar
29 21 22 1
30 21 23 Ar
31 23 24 Ar
32 23 27 1
33 24 25 1
34 24 26 Ar
35 27 28 1
36 27 29 1
37 27 30 1
38 31 32 1
39 31 33 1
40 31 37 1
41 33 34 1
42 33 35 1
43 33 36 1
44 37 38 1
45 37 39 1
46 37 40 1
47 41 42 1
48 41 43 1
49 41 47 1
50 43 44 1
51 43 45 1
52 43 46 1
53 47 48 1
54 47 49 1
55 47 50 1
56 51 52 1
57 51 53 1
58 51 57 1
59 53 54 1
60 53 55 1
61 53 56 1
62 57 58 1
63 57 59 1
64 57 60 1
65 61 62 1
66 61 63 1
67 61 67 1
68 63 64 1
69 63 65 1
70 63 66 1
71 67 68 1
72 67 69 1
73 67 70 1
74 71 72 Ar
75 71 80 Ar
76 72 73 1
77 72 74 Ar
78 74 75 1
79 74 76 Ar
80 76 77 1
81 76 78 Ar
82 78 79 1
83 78 80 Ar
84 80 81 1
