# Supplementary material for: Concerted aryl-sulfur reductive elimination from PNP pincer-supported Co(iii) and subsequent Co(i)/Co(iii) comproportionation
Source: Chem Sci. 2020 May 19;11(23):6075–84. doi: 10.1039/d0sc01813a (PMC7480512; doi:10.1039/d0sc01813a)
Supplement: Supplementary file 1 [file SC-011-D0SC01813A-s001.zip › 3a.mol2]

# silses optimization
# Created by GaussView 6.0.16
#

#
#

@<TRIPOS>MOLECULE
Molecule Name
82 86
SMALL
NO_CHARGES


@<TRIPOS>ATOM
1 Co1     0.0312    -0.4593     0.0340 Co
2 S2     1.1983    -2.3845    -0.2095 S
3 P3     1.6075     1.1313     0.5192 P
4 P4    -1.8781    -1.6876    -0.3502 P
5 N5    -1.1803     1.0641    -0.0253 N
6 C6    -0.6726     2.3320    -0.3316 C
7 C7     0.6944     2.5984    -0.0666 C
8 C8     1.2354     3.8665    -0.3133 C
9 H9     2.2744     4.0607    -0.0649 H
10 C10     0.4827     4.8985    -0.8800 C
11 C11    -0.8457     4.6015    -1.2203 C
12 H12    -1.4528     5.3611    -1.7099 H
13 C13    -1.4143     3.3611    -0.9584 C
14 H14    -2.4408     3.1770    -1.2545 H
15 C15     1.0708     6.2681    -1.1268 C
16 H16     0.8661     6.6186    -2.1462 H
17 H17     2.1574     6.2668    -0.9887 H
18 H18     0.6551     7.0192    -0.4414 H
19 C19    -2.5462     0.8848     0.2234 C
20 C20    -3.4080     1.8911     0.7221 C
21 H21    -3.0117     2.8758     0.9413 H
22 C22    -4.7520     1.6352     0.9641 C
23 H23    -5.3733     2.4396     1.3546 H
24 C24    -5.3252     0.3739     0.7398 C
25 C25    -4.4678    -0.6372     0.2995 C
26 H26    -4.8726    -1.6371     0.1609 H
27 C27    -3.1080    -0.4065     0.0546 C
28 C28    -6.7957     0.1231     0.9778 C
29 H29    -7.0225    -0.9486     0.9792 H
30 H30    -7.4187     0.5876     0.2012 H
31 H31    -7.1257     0.5343     1.9398 H
32 C32     3.2813     1.0943    -0.3291 C
33 H33     3.6480     0.0914    -0.0879 H
34 C34     3.0877     1.1592    -1.8533 C
35 H35     2.3705     0.4062    -2.1960 H
36 H36     4.0430     0.9662    -2.3556 H
37 H37     2.7265     2.1434    -2.1699 H
38 C38     4.3405     2.1009     0.1505 C
39 H39     4.0929     3.1309    -0.1239 H
40 H40     5.2989     1.8611    -0.3267 H
41 H41     4.4990     2.0643     1.2328 H
42 C42     1.9393     1.4458     2.3429 C
43 H43     2.5387     2.3653     2.3890 H
44 C44     2.7301     0.2958     2.9829 C
45 H45     2.1533    -0.6349     2.9477 H
46 H46     2.9356     0.5260     4.0359 H
47 H47     3.6880     0.1115     2.4867 H
48 C48     0.6213     1.6911     3.0943 C
49 H49     0.0601     2.5292     2.6707 H
50 H50     0.8327     1.9197     4.1465 H
51 H51    -0.0214     0.8044     3.0643 H
52 C52    -2.3615    -3.1527     0.7236 C
53 H53    -3.4505    -3.2511     0.6238 H
54 C54    -2.0380    -2.8329     2.1927 C
55 H55    -0.9566    -2.7344     2.3358 H
56 H56    -2.3952    -3.6445     2.8389 H
57 H57    -2.5172    -1.9048     2.5221 H
58 C58    -1.7163    -4.4781     0.2865 C
59 H59    -1.9977    -4.7630    -0.7326 H
60 H60    -2.0519    -5.2800     0.9564 H
61 H61    -0.6253    -4.4252     0.3363 H
62 C62    -2.1434    -2.2205    -2.1293 C
63 H63    -1.4124    -3.0278    -2.2683 H
64 C64    -3.5521    -2.7520    -2.4316 C
65 H65    -3.8260    -3.6028    -1.7984 H
66 H66    -3.6063    -3.0871    -3.4751 H
67 H67    -4.3059    -1.9687    -2.2960 H
68 C68    -1.7639    -1.0679    -3.0732 C
69 H69    -2.4238    -0.2041    -2.9320 H
70 H70    -1.8554    -1.3941    -4.1167 H
71 H71    -0.7338    -0.7394    -2.9054 H
72 C72     2.9884    -2.3712    -0.2140 C
73 C73     3.6930    -2.3068    -1.4291 C
74 H74     3.1376    -2.1904    -2.3550 H
75 C75     5.0859    -2.3959    -1.4537 C
76 H76     5.6104    -2.3427    -2.4049 H
77 C77     5.8046    -2.5591    -0.2667 C
78 H78     6.8888    -2.6304    -0.2866 H
79 C79     5.1141    -2.6447     0.9447 C
80 H80     5.6605    -2.7889     1.8739 H
81 C81     3.7206    -2.5575     0.9713 C
82 H82     3.1883    -2.6431     1.9135 H
@<TRIPOS>BOND
1 1 2 1
2 1 3 1
3 1 4 1
4 1 5 1
5 2 72 1
6 3 7 1
7 3 32 1
8 3 42 1
9 4 27 1
10 4 52 1
11 4 62 1
12 5 6 1
13 5 19 1
14 6 7 Ar
15 6 13 Ar
16 7 8 Ar
17 8 9 1
18 8 10 Ar
19 10 11 Ar
20 10 15 1
21 11 12 1
22 11 13 Ar
23 13 14 1
24 15 16 1
25 15 17 1
26 15 18 1
27 19 20 Ar
28 19 27 Ar
29 20 21 1
30 20 22 Ar
31 22 23 1
32 22 24 Ar
33 24 25 Ar
34 24 28 1
35 25 26 1
36 25 27 Ar
37 28 29 1
38 28 30 1
39 28 31 1
40 32 33 1
41 32 34 1
42 32 38 1
43 34 35 1
44 34 36 1
45 34 37 1
46 38 39 1
47 38 40 1
48 38 41 1
49 42 43 1
50 42 44 1
51 42 48 1
52 44 45 1
53 44 46 1
54 44 47 1
55 48 49 1
56 48 50 1
57 48 51 1
58 52 53 1
59 52 54 1
60 52 58 1
61 54 55 1
62 54 56 1
63 54 57 1
64 58 59 1
65 58 60 1
66 58 61 1
67 62 63 1
68 62 64 1
69 62 68 1
70 64 65 1
71 64 66 1
72 64 67 1
73 68 69 1
74 68 70 1
75 68 71 1
76 72 73 Ar
77 72 81 Ar
78 73 74 1
79 73 75 Ar
80 75 76 1
81 75 77 Ar
82 77 78 1
83 77 79 Ar
84 79 80 1
85 79 81 Ar
86 81 82 1
