# Supplementary material for: Concerted aryl-sulfur reductive elimination from PNP pincer-supported Co(iii) and subsequent Co(i)/Co(iii) comproportionation
Source: Chem Sci. 2020 May 19;11(23):6075–84. doi: 10.1039/d0sc01813a (PMC7480512; doi:10.1039/d0sc01813a)
Supplement: Supplementary file 1 [file SC-011-D0SC01813A-s001.zip › 6a.mol2]

# silses optimization
# Created by GaussView 6.0.16
#

#
#

@<TRIPOS>MOLECULE
Molecule Name
93 96
SMALL
NO_CHARGES


@<TRIPOS>ATOM
1 Co1     0.0420    -0.3757    -0.0645 Co
2 S2     1.2572    -2.1128    -0.9654 S
3 P3     1.6914     1.2194     0.3884 P
4 P4    -1.8256    -1.5309    -0.8096 P
5 N5    -1.1485     1.1791    -0.3168 N
6 C6    -0.5987     2.4525    -0.4716 C
7 C7     0.7318     2.7016    -0.0498 C
8 C8     1.2685     3.9979    -0.1044 C
9 H9     2.2700     4.1722     0.2800 H
10 C10     0.5663     5.0749    -0.6449 C
11 C11    -0.7015     4.7942    -1.1815 C
12 H12    -1.2593     5.5883    -1.6749 H
13 C13    -1.2692     3.5309    -1.1060 C
14 H14    -2.2446     3.3656    -1.5487 H
15 C15     1.1438     6.4703    -0.6761 C
16 H16     1.0526     6.9236    -1.6711 H
17 H17     2.2057     6.4688    -0.4080 H
18 H18     0.6297     7.1388     0.0278 H
19 C19    -2.5349     1.0169    -0.2194 C
20 C20    -3.4429     2.0139     0.2137 C
21 H21    -3.0726     2.9900     0.5034 H
22 C22    -4.8067     1.7595     0.3038 C
23 H23    -5.4627     2.5566     0.6493 H
24 C24    -5.3570     0.5091    -0.0141 C
25 C25    -4.4604    -0.4972    -0.3841 C
26 H26    -4.8489    -1.4923    -0.5880 H
27 C27    -3.0834    -0.2656    -0.4758 C
28 C28    -6.8457     0.2625     0.0513 C
29 H29    -7.0731    -0.8088     0.0677 H
30 H30    -7.3673     0.6934    -0.8145 H
31 H31    -7.2894     0.7117     0.9479 H
32 C32     3.1194     1.1688    -0.8509 C
33 H33     3.5470     0.1733    -0.7015 H
34 C34     2.5719     1.2326    -2.2861 C
35 H35     1.8280     0.4510    -2.4656 H
36 H36     3.3927     1.0795    -2.9972 H
37 H37     2.1171     2.2065    -2.4974 H
38 C38     4.2444     2.1982    -0.6568 C
39 H39     3.8965     3.2239    -0.8155 H
40 H40     5.0286     2.0033    -1.3991 H
41 H41     4.7145     2.1378     0.3295 H
42 C42     2.5167     1.6186     2.0348 C
43 H43     3.1778     2.4615     1.7945 H
44 C44     3.3822     0.4587     2.5489 C
45 H45     2.7565    -0.3912     2.8384 H
46 H46     3.9392     0.7831     3.4370 H
47 H47     4.1078     0.1097     1.8074 H
48 C48     1.5311     2.1017     3.1088 C
49 H49     0.9143     2.9319     2.7513 H
50 H50     2.0978     2.4539     3.9805 H
51 H51     0.8675     1.2998     3.4385 H
52 C52    -2.5180    -3.1498    -0.1499 C
53 H53    -3.4598    -3.2795    -0.6998 H
54 C54    -2.8548    -3.1107     1.3492 C
55 H55    -1.9518    -3.0648     1.9611 H
56 H56    -3.3980    -4.0274     1.6128 H
57 H57    -3.4853    -2.2571     1.6118 H
58 C58    -1.6046    -4.3422    -0.4809 C
59 H59    -1.4363    -4.4578    -1.5564 H
60 H60    -2.0709    -5.2655    -0.1150 H
61 H61    -0.6262    -4.2369    -0.0043 H
62 C62    -1.7847    -1.7703    -2.6813 C
63 H63    -0.9625    -2.4801    -2.8353 H
64 C64    -3.0792    -2.3512    -3.2709 C
65 H65    -3.3096    -3.3501    -2.8877 H
66 H66    -2.9762    -2.4362    -4.3600 H
67 H67    -3.9367    -1.6980    -3.0719 H
68 C68    -1.4113    -0.4536    -3.3803 C
69 H69    -2.1771     0.3138    -3.2227 H
70 H70    -1.3223    -0.6245    -4.4603 H
71 H71    -0.4569    -0.0614    -3.0204 H
72 C72     3.0359    -2.2469    -0.8497 C
73 C73     3.7902    -2.2735    -2.0379 C
74 H74     3.2814    -2.1423    -2.9885 H
75 C75     5.1714    -2.4684    -2.0051 C
76 H76     5.7315    -2.4851    -2.9371 H
77 C77     5.8339    -2.6393    -0.7872 C
78 H78     6.9098    -2.7896    -0.7621 H
79 C79     5.0945    -2.6230     0.3976 C
80 H80     5.5938    -2.7666     1.3531 H
81 C81     3.7111    -2.4357     0.3688 C
82 H82     3.1507    -2.4381     1.2973 H
83 C83    -0.3015    -0.7718     1.7915 C
84 C84    -1.2131    -0.0398     2.5669 C
85 H85    -1.7518     0.7974     2.1413 H
86 C86    -1.4456    -0.3659     3.9093 C
87 H87    -2.1598     0.2219     4.4823 H
88 C88    -0.7676    -1.4254     4.5122 C
89 H89    -0.9477    -1.6758     5.5546 H
90 C90     0.1446    -2.1605     3.7530 C
91 H91     0.6792    -2.9966     4.1994 H
92 C92     0.3727    -1.8413     2.4090 C
93 H93     1.0601    -2.4488     1.8343 H
@<TRIPOS>BOND
1 1 3 1
2 1 4 1
3 1 83 1
4 2 72 1
5 3 7 1
6 3 32 1
7 3 42 1
8 4 27 1
9 4 52 1
10 4 62 1
11 5 6 1
12 5 19 1
13 6 7 Ar
14 6 13 Ar
15 7 8 Ar
16 8 9 1
17 8 10 Ar
18 10 11 Ar
19 10 15 1
20 11 12 1
21 11 13 Ar
22 13 14 1
23 15 16 1
24 15 17 1
25 15 18 1
26 19 20 Ar
27 19 27 Ar
28 20 21 1
29 20 22 Ar
30 22 23 1
31 22 24 Ar
32 24 25 Ar
33 24 28 1
34 25 26 1
35 25 27 Ar
36 28 29 1
37 28 30 1
38 28 31 1
39 32 33 1
40 32 34 1
41 32 38 1
42 34 35 1
43 34 36 1
44 34 37 1
45 38 39 1
46 38 40 1
47 38 41 1
48 42 43 1
49 42 44 1
50 42 48 1
51 44 45 1
52 44 46 1
53 44 47 1
54 48 49 1
55 48 50 1
56 48 51 1
57 52 53 1
58 52 54 1
59 52 58 1
60 54 55 1
61 54 56 1
62 54 57 1
63 58 59 1
64 58 60 1
65 58 61 1
66 62 63 1
67 62 64 1
68 62 68 1
69 64 65 1
70 64 66 1
71 64 67 1
72 68 69 1
73 68 70 1
74 68 71 1
75 72 73 Ar
76 72 81 Ar
77 73 74 1
78 73 75 Ar
79 75 76 1
80 75 77 Ar
81 77 78 1
82 77 79 Ar
83 79 80 1
84 79 81 Ar
85 81 82 1
86 83 84 Ar
87 83 92 Ar
88 84 85 1
89 84 86 Ar
90 86 87 1
91 86 88 Ar
92 88 89 1
93 88 90 Ar
94 90 91 1
95 90 92 Ar
96 92 93 1
