# Supplementary material for: Concerted aryl-sulfur reductive elimination from PNP pincer-supported Co(iii) and subsequent Co(i)/Co(iii) comproportionation
Source: Chem Sci. 2020 May 19;11(23):6075–84. doi: 10.1039/d0sc01813a (PMC7480512; doi:10.1039/d0sc01813a)
Supplement: Supplementary file 1 [file SC-011-D0SC01813A-s001.zip › FC6H4.mol2]

@<TRIPOS>MOLECULE
*****
 11 11 0 0 0
SMALL
GASTEIGER

@<TRIPOS>ATOM
      1 C           1.8377    0.0000   -0.0000 C.ar    1  UNL1       -0.0177
      2 C           1.2065    1.2259    0.0000 C.ar    1  UNL1       -0.0513
      3 C           1.2066   -1.2259   -0.0000 C.ar    1  UNL1       -0.0513
      4 C          -0.1969    1.2225   -0.0000 C.ar    1  UNL1       -0.0259
      5 H           1.7554    2.1635    0.0000 H       1  UNL1        0.0624
      6 C          -0.1969   -1.2225    0.0000 C.ar    1  UNL1       -0.0259
      7 H           1.7554   -2.1635   -0.0001 H       1  UNL1        0.0624
      8 C          -0.8640   -0.0000    0.0000 C.ar    1  UNL1        0.1234
      9 H          -0.7690    2.1454   -0.0001 H       1  UNL1        0.0646
     10 H          -0.7689   -2.1454    0.0001 H       1  UNL1        0.0646
     11 F          -2.2145    0.0000   -0.0000 F       1  UNL1       -0.2055
@<TRIPOS>BOND
     1     9     4    1
     2     7     3    1
     3     3     1   ar
     4     3     6   ar
     5     4     8   ar
     6     4     2   ar
     7    11     8    1
     8     1     2   ar
     9     5     2    1
    10     8     6   ar
    11     6    10    1
