# Supplementary material for: Concerted aryl-sulfur reductive elimination from PNP pincer-supported Co(iii) and subsequent Co(i)/Co(iii) comproportionation
Source: Chem Sci. 2020 May 19;11(23):6075–84. doi: 10.1039/d0sc01813a (PMC7480512; doi:10.1039/d0sc01813a)
Supplement: Supplementary file 1 [file SC-011-D0SC01813A-s001.zip › FC6H4S.mol2]

@<TRIPOS>MOLECULE
*****
 12 12 0 0 0
SMALL
GASTEIGER

@<TRIPOS>ATOM
      1 S          -2.7440   -0.0000   -0.0000 S.3     1  UNL1       -0.0520
      2 C          -1.0198    0.0000    0.0000 C.ar    1  UNL1        0.0192
      3 C          -0.2879   -1.2200    0.0000 C.ar    1  UNL1       -0.0448
      4 C          -0.2879    1.2200   -0.0000 C.ar    1  UNL1       -0.0448
      5 C           1.0985   -1.2244    0.0000 C.ar    1  UNL1       -0.0254
      6 H          -0.8378   -2.1551   -0.0000 H       1  UNL1        0.0630
      7 C           1.0985    1.2244    0.0000 C.ar    1  UNL1       -0.0254
      8 H          -0.8378    2.1551   -0.0000 H       1  UNL1        0.0630
      9 C           1.7704    0.0000    0.0000 C.ar    1  UNL1        0.1235
     10 H           1.6701   -2.1465   -0.0000 H       1  UNL1        0.0646
     11 H           1.6700    2.1465    0.0000 H       1  UNL1        0.0646
     12 F           3.1120   -0.0000   -0.0000 F       1  UNL1       -0.2055
@<TRIPOS>BOND
     1    12     9    1
     2    10     5    1
     3     1     2    1
     4     8     4    1
     5     4     2   ar
     6     4     7   ar
     7     6     3    1
     8     5     3   ar
     9     5     9   ar
    10    11     7    1
    11     2     3   ar
    12     7     9   ar
