# Supplementary material for: Concerted aryl-sulfur reductive elimination from PNP pincer-supported Co(iii) and subsequent Co(i)/Co(iii) comproportionation
Source: Chem Sci. 2020 May 19;11(23):6075–84. doi: 10.1039/d0sc01813a (PMC7480512; doi:10.1039/d0sc01813a)
Supplement: Supplementary file 1 [file SC-011-D0SC01813A-s001.zip › iPrC6H4.mol2]

@<TRIPOS>MOLECULE
*****
 20 20 0 0 0
SMALL
GASTEIGER

@<TRIPOS>ATOM
      1 C          -0.7694   -1.2537    0.0001 C.ar    1  UNL1       -0.0142
      2 C           0.1475   -0.2208    0.0001 C.ar    1  UNL1       -0.0371
      3 C          -2.1430   -1.1438    0.0001 C.ar    1  UNL1       -0.0538
      4 C          -0.4187    1.0713   -0.0000 C.ar    1  UNL1       -0.0577
      5 C          -2.6704    0.1566   -0.0000 C.ar    1  UNL1       -0.0612
      6 H          -2.7941   -2.0143    0.0001 H       1  UNL1        0.0624
      7 C          -1.8033    1.2535   -0.0001 C.ar    1  UNL1       -0.0615
      8 H           0.2344    1.9419    0.0000 H       1  UNL1        0.0621
      9 H          -3.7475    0.3067   -0.0001 H       1  UNL1        0.0618
     10 H          -2.2099    2.2614   -0.0002 H       1  UNL1        0.0618
     11 C           1.6529   -0.4619    0.0001 C.3     1  UNL1       -0.0209
     12 H           1.7981   -1.5495    0.0002 H       1  UNL1        0.0344
     13 C           2.3173    0.0990   -1.2712 C.3     1  UNL1       -0.0586
     14 H           1.8680   -0.3284   -2.1741 H       1  UNL1        0.0235
     15 H           2.2116    1.1891   -1.3284 H       1  UNL1        0.0235
     16 H           3.3891   -0.1324   -1.2797 H       1  UNL1        0.0235
     17 C           2.3174    0.0992    1.2711 C.3     1  UNL1       -0.0586
     18 H           2.2113    1.1893    1.3283 H       1  UNL1        0.0235
     19 H           1.8685   -0.3283    2.1741 H       1  UNL1        0.0235
     20 H           3.3894   -0.1317    1.2793 H       1  UNL1        0.0235
@<TRIPOS>BOND
     1    14    13    1
     2    15    13    1
     3    16    13    1
     4    13    11    1
     5    10     7    1
     6     9     5    1
     7     7     5   ar
     8     7     4   ar
     9     5     3   ar
    10     4     8    1
    11     4     2   ar
    12    11     2    1
    13    11    12    1
    14    11    17    1
    15     3     6    1
    16     3     1   ar
    17     2     1   ar
    18    17    20    1
    19    17    18    1
    20    17    19    1
