# Supplementary material for: Concerted aryl-sulfur reductive elimination from PNP pincer-supported Co(iii) and subsequent Co(i)/Co(iii) comproportionation
Source: Chem Sci. 2020 May 19;11(23):6075–84. doi: 10.1039/d0sc01813a (PMC7480512; doi:10.1039/d0sc01813a)
Supplement: Supplementary file 1 [file SC-011-D0SC01813A-s001.zip › iPrC6H4S.mol2]

@<TRIPOS>MOLECULE
*****
 21 21 0 0 0
SMALL
GASTEIGER

@<TRIPOS>ATOM
      1 S          -0.5976    2.3619    0.0000 S.3     1  UNL1       -0.0517
      2 C          -0.8348    0.6495    0.0001 C.ar    1  UNL1        0.0224
      3 C           0.2477   -0.2952   -0.0001 C.ar    1  UNL1       -0.0306
      4 C          -2.1746    0.1626    0.0002 C.ar    1  UNL1       -0.0472
      5 C          -0.0722   -1.6562   -0.0004 C.ar    1  UNL1       -0.0573
      6 C          -2.4536   -1.1928    0.0000 C.ar    1  UNL1       -0.0607
      7 H          -2.9772    0.8928    0.0003 H       1  UNL1        0.0629
      8 C          -1.3931   -2.1092   -0.0003 C.ar    1  UNL1       -0.0614
      9 H           0.7317   -2.3875   -0.0007 H       1  UNL1        0.0621
     10 H          -3.4823   -1.5416    0.0001 H       1  UNL1        0.0618
     11 H          -1.5954   -3.1771   -0.0005 H       1  UNL1        0.0618
     12 C           1.7081    0.1316    0.0002 C.3     1  UNL1       -0.0204
     13 H           1.7256    1.2246    0.0007 H       1  UNL1        0.0344
     14 C           2.4357   -0.3469    1.2722 C.3     1  UNL1       -0.0586
     15 H           1.9398    0.0240    2.1758 H       1  UNL1        0.0235
     16 H           2.4728   -1.4413    1.3336 H       1  UNL1        0.0235
     17 H           3.4683    0.0212    1.2767 H       1  UNL1        0.0235
     18 C           2.4361   -0.3458   -1.2720 C.3     1  UNL1       -0.0586
     19 H           2.4737   -1.4402   -1.3340 H       1  UNL1        0.0235
     20 H           1.9400    0.0253   -2.1754 H       1  UNL1        0.0235
     21 H           3.4685    0.0228   -1.2762 H       1  UNL1        0.0235
@<TRIPOS>BOND
     1    20    18    1
     2    19    18    1
     3    21    18    1
     4    18    12    1
     5     9     5    1
     6    11     8    1
     7     5     8   ar
     8     5     3   ar
     9     8     6   ar
    10     3     2   ar
    11     3    12    1
    12     1     2    1
    13     6    10    1
    14     6     4   ar
    15     2     4   ar
    16    12    13    1
    17    12    14    1
    18     4     7    1
    19    14    17    1
    20    14    16    1
    21    14    15    1
