# Supplementary material for: Concerted aryl-sulfur reductive elimination from PNP pincer-supported Co(iii) and subsequent Co(i)/Co(iii) comproportionation
Source: Chem Sci. 2020 May 19;11(23):6075–84. doi: 10.1039/d0sc01813a (PMC7480512; doi:10.1039/d0sc01813a)
Supplement: Supplementary file 1 [file SC-011-D0SC01813A-s001.zip › SPh2.mol2]

# silses optimization
# Created by GaussView 6.0.16
#

#
#

@<TRIPOS>MOLECULE
Molecule Name
23 24
SMALL
NO_CHARGES


@<TRIPOS>ATOM
1 S1    -0.0000     1.6201     0.0000 S
2 C2    -1.4088     0.5110    -0.0604 C
3 C3    -2.5225     0.8165     0.7324 C
4 H4    -2.4825     1.6629     1.4119 H
5 C5    -3.6744     0.0307     0.6531 C
6 H6    -4.5343     0.2767     1.2705 H
7 C7    -3.7151    -1.0741    -0.1982 C
8 H8    -4.6080    -1.6908    -0.2512 H
9 C9    -2.5999    -1.3842    -0.9820 C
10 H10    -2.6255    -2.2406    -1.6509 H
11 C11    -1.4548    -0.5908    -0.9267 C
12 H12    -0.5965    -0.8255    -1.5483 H
13 C13     1.4087     0.5111     0.0604 C
14 C14     2.5223     0.8164    -0.7327 C
15 H15     2.4822     1.6626    -1.4124 H
16 C16     3.6743     0.0306    -0.6534 C
17 H17     4.5340     0.2765    -1.2711 H
18 C18     3.7151    -1.0740     0.1981 C
19 H19     4.6081    -1.6906     0.2512 H
20 C20     2.6001    -1.3839     0.9823 C
21 H21     2.6259    -2.2401     1.6514 H
22 C22     1.4550    -0.5905     0.9270 C
23 H23     0.5968    -0.8251     1.5489 H
@<TRIPOS>BOND
1 1 2 1
2 1 13 1
3 2 3 Ar
4 2 11 Ar
5 3 4 1
6 3 5 Ar
7 5 6 1
8 5 7 Ar
9 7 8 1
10 7 9 Ar
11 9 10 1
12 9 11 Ar
13 11 12 1
14 13 14 Ar
15 13 22 Ar
16 14 15 1
17 14 16 Ar
18 16 17 1
19 16 18 Ar
20 18 19 1
21 18 20 Ar
22 20 21 1
23 20 22 Ar
24 22 23 1
