# Supplementary material for: Concerted aryl-sulfur reductive elimination from PNP pincer-supported Co(iii) and subsequent Co(i)/Co(iii) comproportionation
Source: Chem Sci. 2020 May 19;11(23):6075–84. doi: 10.1039/d0sc01813a (PMC7480512; doi:10.1039/d0sc01813a)
Supplement: Supplementary file 1 [file SC-011-D0SC01813A-s001.zip › TS.mol2]

# silses optimization
# Created by GaussView 6.0.16
#

#
#

@<TRIPOS>MOLECULE
Molecule Name
93 95
SMALL
NO_CHARGES


@<TRIPOS>ATOM
1 Co1     0.1276    -0.3163    -0.1873 Co
2 S2     1.3157    -2.2225    -0.5146 S
3 P3     1.5349     1.5777    -0.1368 P
4 P4    -1.7631    -1.2209    -1.2890 P
5 N5    -1.2574     0.9432     0.3856 N
6 C6    -1.0721     2.3115     0.3556 C
7 C7     0.2284     2.8307     0.0909 C
8 C8     0.4508     4.2176     0.0675 C
9 H9     1.4595     4.5889    -0.0942 H
10 C10    -0.5714     5.1482     0.2468 C
11 C11    -1.8640     4.6314     0.4429 C
12 H12    -2.7010     5.3193     0.5537 H
13 C13    -2.1152     3.2700     0.4961 C
14 H14    -3.1358     2.9332     0.6319 H
15 C15    -0.3120     6.6363     0.2262 C
16 H16    -0.9447     7.1509    -0.5091 H
17 H17     0.7312     6.8546    -0.0274 H
18 H18    -0.5158     7.1010     1.2006 H
19 C19    -2.4875     0.3796     0.7474 C
20 C20    -3.2670     0.7873     1.8501 C
21 H21    -2.9096     1.5901     2.4865 H
22 C22    -4.4686     0.1525     2.1508 C
23 H23    -5.0351     0.4876     3.0180 H
24 C24    -4.9596    -0.9158     1.3845 C
25 C25    -4.1752    -1.3450     0.3077 C
26 H26    -4.5217    -2.1855    -0.2903 H
27 C27    -2.9610    -0.7262    -0.0062 C
28 C28    -6.2795    -1.5740     1.7137 C
29 H29    -6.4149    -2.5022     1.1481 H
30 H30    -7.1301    -0.9201     1.4774 H
31 H31    -6.3538    -1.8207     2.7801 H
32 C32     2.3433     1.8392    -1.8365 C
33 H33     3.1631     1.1093    -1.8165 H
34 C34     1.3921     1.4395    -2.9734 C
35 H35     0.9631     0.4454    -2.8103 H
36 H36     1.9305     1.4320    -3.9303 H
37 H37     0.5690     2.1563    -3.0640 H
38 C38     2.9459     3.2241    -2.1189 C
39 H39     2.1668     3.9913    -2.1716 H
40 H40     3.4571     3.2089    -3.0905 H
41 H41     3.6825     3.5330    -1.3705 H
42 C42     2.8936     2.2278     1.0215 C
43 H43     3.0785     3.2518     0.6729 H
44 C44     4.2225     1.4634     0.9125 C
45 H45     4.1269     0.4103     1.1932 H
46 H46     4.9619     1.9164     1.5854 H
47 H47     4.6391     1.4937    -0.0993 H
48 C48     2.4050     2.3349     2.4747 C
49 H49     1.5146     2.9657     2.5487 H
50 H50     3.1918     2.7864     3.0932 H
51 H51     2.1583     1.3594     2.8998 H
52 C52    -2.1629    -2.9999    -1.7966 C
53 H53    -3.2141    -2.9840    -2.1088 H
54 C54    -2.0361    -4.0495    -0.6820 C
55 H55    -2.6650    -3.8156     0.1822 H
56 H56    -1.0019    -4.1594    -0.3438 H
57 H57    -2.3609    -5.0232    -1.0713 H
58 C58    -1.3065    -3.4156    -3.0087 C
59 H59    -1.4423    -2.7558    -3.8712 H
60 H60    -1.5837    -4.4293    -3.3240 H
61 H61    -0.2423    -3.4247    -2.7522 H
62 C62    -2.2998    -0.2832    -2.8602 C
63 H63    -1.4985    -0.4859    -3.5835 H
64 C64    -3.6371    -0.7653    -3.4501 C
65 H65    -3.6031    -1.7937    -3.8203 H
66 H66    -3.9106    -0.1248    -4.2981 H
67 H67    -4.4431    -0.6903    -2.7106 H
68 C68    -2.3634     1.2336    -2.6340 C
69 H69    -3.1625     1.4943    -1.9324 H
70 H70    -2.5802     1.7327    -3.5872 H
71 H71    -1.4324     1.6373    -2.2386 H
72 C72     3.1013    -2.2663    -0.3543 C
73 C73     3.9016    -1.6506    -1.3274 C
74 H74     3.4314    -1.0834    -2.1243 H
75 C75     5.2904    -1.7882    -1.2872 C
76 H76     5.8998    -1.3122    -2.0511 H
77 C77     5.8936    -2.5346    -0.2728 C
78 H78     6.9747    -2.6388    -0.2402 H
79 C79     5.0987    -3.1560     0.6938 C
80 H80     5.5601    -3.7473     1.4804 H
81 C81     3.7093    -3.0340     0.6512 C
82 H82     3.0942    -3.5273     1.3966 H
83 C83     0.6465    -1.5758     1.3508 C
84 C84     1.6499    -1.1289     2.2346 C
85 H85     2.5551    -0.6909     1.8385 H
86 C86     1.4917    -1.2456     3.6161 C
87 H87     2.2752    -0.8713     4.2715 H
88 C88     0.3467    -1.8336     4.1570 C
89 H89     0.2279    -1.9258     5.2328 H
90 C90    -0.6280    -2.3316     3.2878 C
91 H91    -1.5206    -2.8101     3.6843 H
92 C92    -0.4668    -2.2439     1.9066 C
93 H93    -1.2244    -2.6679     1.2663 H
@<TRIPOS>BOND
1 1 2 1
2 1 5 1
3 2 72 1
4 3 7 1
5 3 32 1
6 3 42 1
7 4 27 1
8 4 52 1
9 4 62 1
10 5 6 Ar
11 5 19 1
12 6 7 Ar
13 6 13 Ar
14 7 8 Ar
15 8 9 1
16 8 10 Ar
17 10 11 Ar
18 10 15 1
19 11 12 1
20 11 13 2
21 13 14 1
22 15 16 1
23 15 17 1
24 15 18 1
25 19 20 Ar
26 19 27 Ar
27 20 21 1
28 20 22 Ar
29 22 23 1
30 22 24 Ar
31 24 25 Ar
32 24 28 1
33 25 26 1
34 25 27 Ar
35 28 29 1
36 28 30 1
37 28 31 1
38 32 33 1
39 32 34 1
40 32 38 1
41 34 35 1
42 34 36 1
43 34 37 1
44 38 39 1
45 38 40 1
46 38 41 1
47 42 43 1
48 42 44 1
49 42 48 1
50 44 45 1
51 44 46 1
52 44 47 1
53 48 49 1
54 48 50 1
55 48 51 1
56 52 53 1
57 52 54 1
58 52 58 1
59 54 55 1
60 54 56 1
61 54 57 1
62 58 59 1
63 58 60 1
64 58 61 1
65 62 63 1
66 62 64 1
67 62 68 1
68 64 65 1
69 64 66 1
70 64 67 1
71 68 69 1
72 68 70 1
73 68 71 1
74 72 73 Ar
75 72 81 Ar
76 73 74 1
77 73 75 Ar
78 75 76 1
79 75 77 Ar
80 77 78 1
81 77 79 Ar
82 79 80 1
83 79 81 Ar
84 81 82 1
85 83 84 Ar
86 83 92 Ar
87 84 85 1
88 84 86 Ar
89 86 87 1
90 86 88 Ar
91 88 89 1
92 88 90 Ar
93 90 91 1
94 90 92 Ar
95 92 93 1
