# Supplementary material for: Concerted aryl-sulfur reductive elimination from PNP pincer-supported Co(iii) and subsequent Co(i)/Co(iii) comproportionation
Source: Chem Sci. 2020 May 19;11(23):6075–84. doi: 10.1039/d0sc01813a (PMC7480512; doi:10.1039/d0sc01813a)
Supplement: Supplementary file 1 [file SC-011-D0SC01813A-s001.zip › 7.mol2]

@<TRIPOS>MOLECULE
*****
 140 149 0 0 0
SMALL
GASTEIGER

@<TRIPOS>ATOM
      1 CO         -0.2974   -0.2670   -1.2248 Co.oh   1  UNL1        0.0000
      2 CO          0.2291    0.1746    1.2633 Co.oh   1  UNL1        0.0000
      3 P          -2.0380    0.8510   -2.2851 P.3     1  UNL1        0.0000
      4 P           2.1291    1.2275    2.1042 P.3     1  UNL1        0.0000
      5 P           1.1867   -1.6121   -2.4306 P.3     1  UNL1        0.0000
      6 P          -1.5424   -0.2904    2.6969 P.3     1  UNL1        0.0000
      7 N           0.2230    1.7421   -0.3180 N.pl3   1  UNL1        0.0000
      8 N          -0.1447   -1.7966    0.3744 N.pl3   1  UNL1        0.0000
      9 C          -1.9789    2.4130   -1.3150 C.ar    1  UNL1        0.0000
     10 C          -2.9965    3.3817   -1.4136 C.ar    1  UNL1        0.0000
     11 H          -3.8632    3.1700   -2.0336 H       1  UNL1        0.0000
     12 C          -2.9421    4.6172   -0.7723 C.ar    1  UNL1        0.0000
     13 C          -1.7889    4.8835   -0.0163 C.ar    1  UNL1        0.0000
     14 H          -1.6869    5.8419    0.4906 H       1  UNL1        0.0000
     15 C          -0.7732    3.9485    0.1017 C.ar    1  UNL1        0.0000
     16 H           0.1034    4.1961    0.6864 H       1  UNL1        0.0000
     17 C          -0.8295    2.6724   -0.5160 C.ar    1  UNL1        0.0000
     18 C           1.5143    2.3300   -0.4100 C.ar    1  UNL1        0.0000
     19 C           1.8400    3.1197   -1.5409 C.ar    1  UNL1        0.0000
     20 H           1.0759    3.2699   -2.2962 H       1  UNL1        0.0000
     21 C           3.0916    3.6901   -1.7145 C.ar    1  UNL1        0.0000
     22 H           3.2865    4.2805   -2.6086 H       1  UNL1        0.0000
     23 C           4.1138    3.5059   -0.7687 C.ar    1  UNL1        0.0000
     24 C           3.8015    2.7471    0.3581 C.ar    1  UNL1        0.0000
     25 H           4.5779    2.6007    1.1049 H       1  UNL1        0.0000
     26 C           2.5338    2.1701    0.5715 C.ar    1  UNL1        0.0000
     27 C          -2.0370    1.4631   -4.0783 C.3     1  UNL1        0.0000
     28 H          -2.9759    2.0096   -4.2319 H       1  UNL1        0.0000
     29 C          -1.9899    0.2793   -5.0566 C.3     1  UNL1        0.0000
     30 H          -2.0424    0.6401   -6.0921 H       1  UNL1        0.0000
     31 H          -2.8154   -0.4248   -4.9088 H       1  UNL1        0.0000
     32 H          -1.0537   -0.2778   -4.9425 H       1  UNL1        0.0000
     33 C          -0.8782    2.4326   -4.3446 C.3     1  UNL1        0.0000
     34 H           0.0888    1.9589   -4.1439 H       1  UNL1        0.0000
     35 H          -0.9533    3.3299   -3.7238 H       1  UNL1        0.0000
     36 H          -0.8859    2.7457   -5.3970 H       1  UNL1        0.0000
     37 C          -3.8137    0.1927   -2.0376 C.3     1  UNL1        0.0000
     38 H          -4.0564    0.5349   -1.0258 H       1  UNL1        0.0000
     39 C          -4.9099    0.7117   -2.9842 C.3     1  UNL1        0.0000
     40 H          -4.7528    0.3771   -4.0155 H       1  UNL1        0.0000
     41 H          -4.9935    1.8021   -2.9961 H       1  UNL1        0.0000
     42 H          -5.8819    0.3157   -2.6625 H       1  UNL1        0.0000
     43 C          -3.8200   -1.3448   -2.0229 C.3     1  UNL1        0.0000
     44 H          -4.8214   -1.7164   -1.7679 H       1  UNL1        0.0000
     45 H          -3.1172   -1.7470   -1.2886 H       1  UNL1        0.0000
     46 H          -3.5577   -1.7585   -3.0044 H       1  UNL1        0.0000
     47 C          -4.0618    5.6250   -0.8850 C.3     1  UNL1        0.0000
     48 H          -4.5929    5.7519    0.0684 H       1  UNL1        0.0000
     49 H          -4.8015    5.3176   -1.6322 H       1  UNL1        0.0000
     50 H          -3.6882    6.6153   -1.1750 H       1  UNL1        0.0000
     51 C           5.4887    4.0983   -0.9729 C.3     1  UNL1        0.0000
     52 H           5.4386    5.1745   -1.1820 H       1  UNL1        0.0000
     53 H           6.0094    3.6329   -1.8207 H       1  UNL1        0.0000
     54 H           6.1178    3.9611   -0.0869 H       1  UNL1        0.0000
     55 C           2.0502    2.5103    3.5101 C.3     1  UNL1        0.0000
     56 H           1.7427    1.9006    4.3715 H       1  UNL1        0.0000
     57 C           0.9484    3.5443    3.2532 C.3     1  UNL1        0.0000
     58 H           0.7501    4.1217    4.1656 H       1  UNL1        0.0000
     59 H           0.0150    3.0765    2.9313 H       1  UNL1        0.0000
     60 H           1.2600    4.2520    2.4775 H       1  UNL1        0.0000
     61 C           3.3635    3.2253    3.8629 C.3     1  UNL1        0.0000
     62 H           3.7348    3.8086    3.0129 H       1  UNL1        0.0000
     63 H           4.1549    2.5390    4.1790 H       1  UNL1        0.0000
     64 H           3.1911    3.9263    4.6903 H       1  UNL1        0.0000
     65 C           3.7255    0.3168    2.5448 C.3     1  UNL1        0.0000
     66 H           4.5245    1.0647    2.6209 H       1  UNL1        0.0000
     67 C           3.6051   -0.3846    3.9083 C.3     1  UNL1        0.0000
     68 H           2.8247   -1.1522    3.8899 H       1  UNL1        0.0000
     69 H           3.3777    0.3082    4.7253 H       1  UNL1        0.0000
     70 H           4.5519   -0.8827    4.1530 H       1  UNL1        0.0000
     71 C           4.1201   -0.6867    1.4559 C.3     1  UNL1        0.0000
     72 H           5.0432   -1.2074    1.7433 H       1  UNL1        0.0000
     73 H           4.3005   -0.1855    0.5025 H       1  UNL1        0.0000
     74 H           3.3432   -1.4427    1.3033 H       1  UNL1        0.0000
     75 C           1.7262   -2.6894   -1.0345 C.ar    1  UNL1        0.0000
     76 C           2.8447   -3.5396   -1.1286 C.ar    1  UNL1        0.0000
     77 H           3.4460   -3.5182   -2.0341 H       1  UNL1        0.0000
     78 C           3.2214   -4.4185   -0.1134 C.ar    1  UNL1        0.0000
     79 C           2.4193   -4.4389    1.0392 C.ar    1  UNL1        0.0000
     80 H           2.6670   -5.1164    1.8548 H       1  UNL1        0.0000
     81 C           1.3240   -3.5978    1.1696 C.ar    1  UNL1        0.0000
     82 H           0.7341   -3.6301    2.0790 H       1  UNL1        0.0000
     83 C           0.9484   -2.6820    0.1568 C.ar    1  UNL1        0.0000
     84 C          -1.3219   -2.4139    0.8750 C.ar    1  UNL1        0.0000
     85 C          -1.7408   -3.6719    0.3747 C.ar    1  UNL1        0.0000
     86 H          -1.1164   -4.1721   -0.3558 H       1  UNL1        0.0000
     87 C          -2.9227   -4.2760    0.7779 C.ar    1  UNL1        0.0000
     88 H          -3.1960   -5.2389    0.3491 H       1  UNL1        0.0000
     89 C          -3.7765   -3.6644    1.7090 C.ar    1  UNL1        0.0000
     90 C          -3.3570   -2.4433    2.2368 C.ar    1  UNL1        0.0000
     91 H          -3.9927   -1.9618    2.9762 H       1  UNL1        0.0000
     92 C          -2.1523   -1.8173    1.8666 C.ar    1  UNL1        0.0000
     93 C           2.7820   -1.0624   -3.2776 C.3     1  UNL1        0.0000
     94 H           3.3205   -1.9652   -3.5905 H       1  UNL1        0.0000
     95 C           2.4608   -0.2402   -4.5368 C.3     1  UNL1        0.0000
     96 H           1.9321    0.6824   -4.2749 H       1  UNL1        0.0000
     97 H           1.8466   -0.7902   -5.2580 H       1  UNL1        0.0000
     98 H           3.3916    0.0430   -5.0446 H       1  UNL1        0.0000
     99 C           3.6945   -0.2721   -2.3340 C.3     1  UNL1        0.0000
    100 H           4.5958    0.0510   -2.8718 H       1  UNL1        0.0000
    101 H           4.0115   -0.8830   -1.4857 H       1  UNL1        0.0000
    102 H           3.1974    0.6224   -1.9473 H       1  UNL1        0.0000
    103 C           0.4843   -2.8219   -3.7257 C.3     1  UNL1        0.0000
    104 H           0.0972   -2.1495   -4.5031 H       1  UNL1        0.0000
    105 C           1.4779   -3.7926   -4.3815 C.3     1  UNL1        0.0000
    106 H           1.9308   -4.4591   -3.6393 H       1  UNL1        0.0000
    107 H           2.2817   -3.2825   -4.9211 H       1  UNL1        0.0000
    108 H           0.9495   -4.4240   -5.1081 H       1  UNL1        0.0000
    109 C          -0.7050   -3.6008   -3.1503 C.3     1  UNL1        0.0000
    110 H          -1.2297   -4.1368   -3.9521 H       1  UNL1        0.0000
    111 H          -1.4233   -2.9464   -2.6501 H       1  UNL1        0.0000
    112 H          -0.3619   -4.3467   -2.4252 H       1  UNL1        0.0000
    113 C           4.4388   -5.3044   -0.2394 C.3     1  UNL1        0.0000
    114 H           5.2353   -5.0001    0.4530 H       1  UNL1        0.0000
    115 H           4.8545   -5.2693   -1.2521 H       1  UNL1        0.0000
    116 H           4.2022   -6.3516   -0.0125 H       1  UNL1        0.0000
    117 C          -5.0842   -4.3019    2.1170 C.3     1  UNL1        0.0000
    118 H          -5.5465   -3.7641    2.9518 H       1  UNL1        0.0000
    119 H          -4.9463   -5.3449    2.4291 H       1  UNL1        0.0000
    120 H          -5.8082   -4.3098    1.2909 H       1  UNL1        0.0000
    121 C          -1.0719   -0.8677    4.4511 C.3     1  UNL1        0.0000
    122 H          -0.5516    0.0076    4.8656 H       1  UNL1        0.0000
    123 C          -0.0601   -2.0187    4.3657 C.3     1  UNL1        0.0000
    124 H           0.3732   -2.2206    5.3538 H       1  UNL1        0.0000
    125 H           0.7549   -1.7887    3.6739 H       1  UNL1        0.0000
    126 H          -0.5477   -2.9372    4.0198 H       1  UNL1        0.0000
    127 C          -2.2176   -1.2444    5.4017 C.3     1  UNL1        0.0000
    128 H          -2.7943   -2.0914    5.0138 H       1  UNL1        0.0000
    129 H          -2.9073   -0.4156    5.5887 H       1  UNL1        0.0000
    130 H          -1.8051   -1.5490    6.3728 H       1  UNL1        0.0000
    131 C          -3.0963    0.7281    3.0278 C.3     1  UNL1        0.0000
    132 H          -3.7601    0.1203    3.6548 H       1  UNL1        0.0000
    133 C          -2.7485    2.0107    3.8008 C.3     1  UNL1        0.0000
    134 H          -2.1362    2.6792    3.1869 H       1  UNL1        0.0000
    135 H          -2.2054    1.8110    4.7313 H       1  UNL1        0.0000
    136 H          -3.6675    2.5504    4.0632 H       1  UNL1        0.0000
    137 C          -3.8453    1.0667    1.7341 C.3     1  UNL1        0.0000
    138 H          -4.7431    1.6554    1.9641 H       1  UNL1        0.0000
    139 H          -4.1628    0.1612    1.2082 H       1  UNL1        0.0000
    140 H          -3.2226    1.6599    1.0574 H       1  UNL1        0.0000
@<TRIPOS>BOND
     1    30    29    1
     2    36    33    1
     3    97    95    1
     4   108   105    1
     5    29    32    1
     6    29    31    1
     7    29    27    1
     8    98    95    1
     9   107   105    1
    10    95    96    1
    11    95    93    1
    12   104   103    1
    13   105   103    1
    14   105   106    1
    15    33    34    1
    16    33    27    1
    17    33    35    1
    18    28    27    1
    19    27     3    1
    20    40    39    1
    21   110   109    1
    22   103   109    1
    23   103     5    1
    24    94    93    1
    25    93     5    1
    26    93    99    1
    27   109   111    1
    28   109   112    1
    29    46    43    1
    30    41    39    1
    31    39    42    1
    32    39    37    1
    33   100    99    1
    34    22    21    1
    35     5     1    1
    36     5    75    1
    37    99   102    1
    38    99   101    1
    39    20    19    1
    40     3    37    1
    41     3     9    1
    42     3     1    1
    43    37    43    1
    44    37    38    1
    45    77    76    1
    46    11    10    1
    47    43    44    1
    48    43    45    1
    49    53    51    1
    50    21    19   ar
    51    21    23   ar
    52    49    47    1
    53    19    18   ar
    54    10     9   ar
    55    10    12   ar
    56     9    17   ar
    57   115   113    1
    58     1     7    1
    59     1     8    1
    60     1     2    1
    61    52    51    1
    62    50    47    1
    63    76    75   ar
    64    76    78   ar
    65    75    83   ar
    66    51    23    1
    67    51    54    1
    68    47    12    1
    69    47    48    1
    70    12    13   ar
    71    23    24   ar
    72    17     7    1
    73    17    15   ar
    74    18     7    1
    75    18    26   ar
    76    86    85    1
    77     7     2    1
    78   113    78    1
    79   113   116    1
    80   113   114    1
    81    78    79   ar
    82    13    15   ar
    83    13    14    1
    84    15    16    1
    85    83     8    1
    86    83    81   ar
    87    88    87    1
    88    24    26   ar
    89    24    25    1
    90     8    84    1
    91     8     2    1
    92    85    87   ar
    93    85    84   ar
    94    73    71    1
    95    26     4    1
    96    87    89   ar
    97    84    92   ar
    98    79    81   ar
    99    79    80    1
   100   140   137    1
   101    81    82    1
   102   139   137    1
   103     2     4    1
   104     2     6    1
   105   120   117    1
   106    74    71    1
   107    71    72    1
   108    71    65    1
   109    89   117    1
   110    89    90   ar
   111   137   138    1
   112   137   131    1
   113    92    90   ar
   114    92     6    1
   115     4    65    1
   116     4    55    1
   117   117   119    1
   118   117   118    1
   119    90    91    1
   120    60    57    1
   121    65    66    1
   122    65    67    1
   123     6   131    1
   124     6   121    1
   125    59    57    1
   126    62    61    1
   127   131   132    1
   128   131   133    1
   129   134   133    1
   130    57    55    1
   131    57    58    1
   132    55    61    1
   133    55    56    1
   134   125   123    1
   135   133   136    1
   136   133   135    1
   137    61    63    1
   138    61    64    1
   139    68    67    1
   140    67    70    1
   141    67    69    1
   142   126   123    1
   143   123   121    1
   144   123   124    1
   145   121   122    1
   146   121   127    1
   147   128   127    1
   148   127   129    1
   149   127   130    1
