# Supplementary material for: Concerted aryl-sulfur reductive elimination from PNP pincer-supported Co(iii) and subsequent Co(i)/Co(iii) comproportionation
Source: Chem Sci. 2020 May 19;11(23):6075–84. doi: 10.1039/d0sc01813a (PMC7480512; doi:10.1039/d0sc01813a)
Supplement: Supplementary file 4 [file SC-011-D0SC01813A-s004.cif]

# Electronic Supplementary Material (ESI) for Chemical Science.
# This journal is © The Royal Society of Chemistry 2020

####################################################################### 
# 
# This file contains crystal structure data downloaded from the 
# Cambridge Structural Database (CSD) hosted by the Cambridge 
# Crystallographic Data Centre (CCDC).
# 
# Full information about CCDC data access policies and citation 
# guidelines are available at http://www.ccdc.cam.ac.uk/access/V1 
# 
# Audit and citation data items may have been added by the CCDC. 
# Please retain this information to preserve the provenance of 
# this file and to allow appropriate attribution of the data. 
# 
#######################################################################

data_bjf410
_database_code_depnum_ccdc_archive 'CCDC 1868266'
loop_
_audit_author_name
_audit_author_address
'Nattamai Bhuvanesh'
;Texas A&M University
United States of America
;
_audit_update_record             
;
2018-09-17 deposited with the CCDC.	2020-05-19 downloaded from the CCDC.
;
_audit_creation_date             2017-10-30
_audit_creation_method           
;
Olex2 1.2-beta
(compiled 2017.03.28 svn.r3405 for OlexSys, GUI svn.r5335)
;
_shelx_SHELXL_version_number     2017/1
_chemical_name_common            ?
_chemical_name_systematic        ?
_chemical_formula_moiety         'C38 H50 Co N P2 S'
_chemical_formula_sum            'C38 H50 Co N P2 S'
_chemical_formula_weight         673.72
_chemical_melting_point          ?
loop_
_atom_type_symbol
_atom_type_description
_atom_type_scat_dispersion_real
_atom_type_scat_dispersion_imag
_atom_type_scat_source
C C 0.0033 0.0016 'International Tables Vol C Tables 4.2.6.8 and 6.1.1.4'
H H 0.0000 0.0000 'International Tables Vol C Tables 4.2.6.8 and 6.1.1.4'
Co Co 0.3494 0.9721 'International Tables Vol C Tables 4.2.6.8 and 6.1.1.4'
N N 0.0061 0.0033 'International Tables Vol C Tables 4.2.6.8 and 6.1.1.4'
P P 0.1023 0.0942 'International Tables Vol C Tables 4.2.6.8 and 6.1.1.4'
S S 0.1246 0.1234 'International Tables Vol C Tables 4.2.6.8 and 6.1.1.4'

_shelx_space_group_comment       
;
The symmetry employed for this shelxl refinement is uniquely defined
by the following loop, which should always be used as a source of
symmetry information in preference to the above space-group names.
They are only intended as comments.
;
_space_group_crystal_system      monoclinic
_space_group_IT_number           14
_space_group_name_H-M_alt        'P 1 21/n 1'
_space_group_name_Hall           '-P 2yn'
loop_
_space_group_symop_operation_xyz
'x, y, z'
'-x+1/2, y+1/2, -z+1/2'
'-x, -y, -z'
'x-1/2, -y-1/2, z-1/2'

_cell_length_a                   14.5788(7)
_cell_length_b                   14.6329(7)
_cell_length_c                   16.7346(8)
_cell_angle_alpha                90
_cell_angle_beta                 96.683(3)
_cell_angle_gamma                90
_cell_volume                     3545.7(3)
_cell_formula_units_Z            4
_cell_measurement_reflns_used    9231
_cell_measurement_temperature    110.0
_cell_measurement_theta_max      27.405
_cell_measurement_theta_min      2.240
_shelx_estimated_absorpt_T_max   0.906
_shelx_estimated_absorpt_T_min   0.675
_exptl_absorpt_coefficient_mu    0.660
_exptl_absorpt_correction_T_max  0.7456
_exptl_absorpt_correction_T_min  0.6758
_exptl_absorpt_correction_type   multi-scan
_exptl_absorpt_process_details   
'SADABS-2016/2 (Bruker,2016/2) was used for absorption correction. wR2(int) was 0.0838 before and 0.0628 after correction. The Ratio of minimum to maximum transmission is 0.9064. The \l/2 correction factor is Not present.'
_exptl_absorpt_special_details   ?
_exptl_crystal_colour            'dark blue'
_exptl_crystal_colour_modifier   dark
_exptl_crystal_colour_primary    blue
_exptl_crystal_density_diffrn    1.262
_exptl_crystal_density_meas      ?
_exptl_crystal_density_method    ?
_exptl_crystal_description       block
_exptl_crystal_F_000             1432
_exptl_crystal_size_max          0.646
_exptl_crystal_size_mid          0.296
_exptl_crystal_size_min          0.152
_exptl_transmission_factor_max   ?
_exptl_transmission_factor_min   ?
_diffrn_reflns_av_R_equivalents  0.0762
_diffrn_reflns_av_unetI/netI     0.0468
_diffrn_reflns_Laue_measured_fraction_full 0.999
_diffrn_reflns_Laue_measured_fraction_max 0.993
_diffrn_reflns_limit_h_max       18
_diffrn_reflns_limit_h_min       -18
_diffrn_reflns_limit_k_max       18
_diffrn_reflns_limit_k_min       -19
_diffrn_reflns_limit_l_max       21
_diffrn_reflns_limit_l_min       -21
_diffrn_reflns_number            70263
_diffrn_reflns_point_group_measured_fraction_full 0.999
_diffrn_reflns_point_group_measured_fraction_max 0.993
_diffrn_reflns_theta_full        25.242
_diffrn_reflns_theta_max         27.622
_diffrn_reflns_theta_min         1.979
_diffrn_ambient_temperature      110.0
_diffrn_detector_area_resol_mean ?
_diffrn_measured_fraction_theta_full 0.999
_diffrn_measured_fraction_theta_max 0.993
_diffrn_measurement_device_type  'Bruker APEX-II CCD'
_diffrn_measurement_method       '\f and \w scans'
_diffrn_radiation_type           MoK\a
_diffrn_radiation_wavelength     0.71073
_diffrn_source                   ?
_diffrn_special_details          ?
_diffrn_standards_number         0
_reflns_Friedel_coverage         0.000
_reflns_Friedel_fraction_full    .
_reflns_Friedel_fraction_max     .
_reflns_number_gt                6009
_reflns_number_total             8171
_reflns_special_details          
;
 Reflections were merged by SHELXL according to the crystal
 class for the calculation of statistics and refinement.
 
 _reflns_Friedel_fraction is defined as the number of unique
 Friedel pairs measured divided by the number that would be
 possible theoretically, ignoring centric projections and
 systematic absences.
;
_reflns_threshold_expression     'I > 2\s(I)'
_computing_cell_refinement       'SAINT V8.38A (Bruker, 2016)'
_computing_data_collection       ?
_computing_data_reduction        'SAINT V8.38A (Bruker, 2016)'
_computing_molecular_graphics    'Olex2 (Dolomanov et al., 2009)'
_computing_publication_material  'Olex2 (Dolomanov et al., 2009)'
_computing_structure_refinement  'ShelXL (Sheldrick, 2015)'
_computing_structure_solution    'ShelXT (Sheldrick, 2015)'
_refine_diff_density_max         0.568
_refine_diff_density_min         -0.348
_refine_diff_density_rms         0.073
_refine_ls_extinction_coef       .
_refine_ls_extinction_method     none
_refine_ls_goodness_of_fit_ref   1.030
_refine_ls_hydrogen_treatment    constr
_refine_ls_matrix_type           full
_refine_ls_number_parameters     398
_refine_ls_number_reflns         8171
_refine_ls_number_restraints     0
_refine_ls_R_factor_all          0.0673
_refine_ls_R_factor_gt           0.0408
_refine_ls_restrained_S_all      1.030
_refine_ls_shift/su_max          0.001
_refine_ls_shift/su_mean         0.000
_refine_ls_structure_factor_coef Fsqd
_refine_ls_weighting_details     
'w=1/[\s^2^(Fo^2^)+(0.0346P)^2^+3.6750P] where P=(Fo^2^+2Fc^2^)/3'
_refine_ls_weighting_scheme      calc
_refine_ls_wR_factor_gt          0.0860
_refine_ls_wR_factor_ref         0.0968
_refine_special_details          ?
_olex2_refinement_description    
;
1. Fixed Uiso
 At 1.2 times of:
  All C(H) groups
 At 1.5 times of:
  All C(H,H,H) groups
2.a Ternary CH refined with riding coordinates:
 C15(H15), C18(H18), C21(H21), C24(H24)
2.b Aromatic/amide H refined with riding coordinates:
 C3(H3), C5(H5), C6(H6), C9(H9), C10(H10), C12(H12), C28(H28), C29(H29),
 C30(H30), C31(H31), C32(H32), C34(H34), C35(H35), C36(H36), C37(H37), C38(H38)
2.c Idealised Me refined as rotating group:
 C7(H7A,H7B,H7C), C14(H14A,H14B,H14C), C16(H16A,H16B,H16C), C17(H17A,H17B,
 H17C), C19(H19A,H19B,H19C), C20(H20A,H20B,H20C), C22(H22A,H22B,H22C), C23(H23A,
 H23B,H23C), C25(H25A,H25B,H25C), C26(H26A,H26B,H26C)
;
_atom_sites_solution_hydrogens   geom
_atom_sites_solution_primary     dual
_atom_sites_solution_secondary   ?
loop_
_atom_site_label
_atom_site_type_symbol
_atom_site_fract_x
_atom_site_fract_y
_atom_site_fract_z
_atom_site_U_iso_or_equiv
_atom_site_adp_type
_atom_site_occupancy
_atom_site_site_symmetry_order
_atom_site_calc_flag
_atom_site_refinement_flags_posn
_atom_site_refinement_flags_adp
_atom_site_refinement_flags_occupancy
_atom_site_disorder_assembly
_atom_site_disorder_group
Co1 Co 0.73513(2) 0.24206(2) 0.60698(2) 0.01155(8) Uani 1 1 d . . . . .
S1 S 0.81235(4) 0.25764(4) 0.72769(3) 0.01945(13) Uani 1 1 d . . . . .
P1 P 0.84558(4) 0.22401(4) 0.52410(3) 0.01171(12) Uani 1 1 d . . . . .
P2 P 0.61271(4) 0.22831(4) 0.67465(3) 0.01369(13) Uani 1 1 d . . . . .
N1 N 0.65801(13) 0.16785(12) 0.52909(11) 0.0133(4) Uani 1 1 d . . . . .
C1 C 0.69827(16) 0.11961(15) 0.47027(13) 0.0137(5) Uani 1 1 d . . . . .
C2 C 0.78603(16) 0.14616(15) 0.45187(13) 0.0141(5) Uani 1 1 d . . . . .
C3 C 0.82372(16) 0.10589(16) 0.38749(14) 0.0181(5) Uani 1 1 d . . . . .
H3 H 0.881000 0.127816 0.373321 0.022 Uiso 1 1 calc R . . . .
C4 C 0.77966(17) 0.03451(17) 0.34351(15) 0.0225(5) Uani 1 1 d . . . . .
C5 C 0.69843(17) 0.00167(16) 0.36882(15) 0.0205(5) Uani 1 1 d . . . . .
H5 H 0.669720 -0.050286 0.342632 0.025 Uiso 1 1 calc R . . . .
C6 C 0.65808(16) 0.04158(15) 0.43037(14) 0.0177(5) Uani 1 1 d . . . . .
H6 H 0.602826 0.016614 0.446225 0.021 Uiso 1 1 calc R . . . .
C7 C 0.8190(2) -0.0069(2) 0.27229(18) 0.0388(8) Uani 1 1 d . . . . .
H7A H 0.784392 -0.062249 0.255119 0.058 Uiso 1 1 calc GR . . . .
H7B H 0.884063 -0.022473 0.287535 0.058 Uiso 1 1 calc GR . . . .
H7C H 0.814143 0.037256 0.227936 0.058 Uiso 1 1 calc GR . . . .
C8 C 0.56149(15) 0.17237(15) 0.52481(13) 0.0144(5) Uani 1 1 d . . . . .
C9 C 0.49854(16) 0.15850(15) 0.45484(14) 0.0167(5) Uani 1 1 d . . . . .
H9 H 0.520898 0.140121 0.406214 0.020 Uiso 1 1 calc R . . . .
C10 C 0.40498(17) 0.17141(16) 0.45657(15) 0.0201(5) Uani 1 1 d . . . . .
H10 H 0.364430 0.161445 0.408692 0.024 Uiso 1 1 calc R . . . .
C11 C 0.36775(16) 0.19848(17) 0.52581(15) 0.0206(5) Uani 1 1 d . . . . .
C12 C 0.42926(16) 0.21453(16) 0.59417(14) 0.0186(5) Uani 1 1 d . . . . .
H12 H 0.406162 0.234133 0.642121 0.022 Uiso 1 1 calc R . . . .
C13 C 0.52410(16) 0.20254(15) 0.59404(13) 0.0157(5) Uani 1 1 d . . . . .
C14 C 0.26491(17) 0.2108(2) 0.52574(17) 0.0295(6) Uani 1 1 d . . . . .
H14A H 0.251766 0.229977 0.579357 0.044 Uiso 1 1 calc GR . . . .
H14B H 0.233453 0.152867 0.511562 0.044 Uiso 1 1 calc GR . . . .
H14C H 0.242757 0.257626 0.486248 0.044 Uiso 1 1 calc GR . . . .
C15 C 0.94614(15) 0.15703(15) 0.57140(13) 0.0149(5) Uani 1 1 d . . . . .
H15 H 0.977122 0.195251 0.616197 0.018 Uiso 1 1 calc R . . . .
C16 C 0.91105(17) 0.07058(15) 0.61002(15) 0.0198(5) Uani 1 1 d . . . . .
H16A H 0.869293 0.087876 0.649331 0.030 Uiso 1 1 calc GR . . . .
H16B H 0.963586 0.036523 0.637161 0.030 Uiso 1 1 calc GR . . . .
H16C H 0.877852 0.032167 0.568239 0.030 Uiso 1 1 calc GR . . . .
C17 C 1.02015(16) 0.13227(17) 0.51710(15) 0.0200(5) Uani 1 1 d . . . . .
H17A H 0.993016 0.093044 0.473100 0.030 Uiso 1 1 calc GR . . . .
H17B H 1.070797 0.099723 0.548673 0.030 Uiso 1 1 calc GR . . . .
H17C H 1.043969 0.188233 0.494802 0.030 Uiso 1 1 calc GR . . . .
C18 C 0.89831(16) 0.30952(15) 0.46098(14) 0.0164(5) Uani 1 1 d . . . . .
H18 H 0.935811 0.273799 0.425504 0.020 Uiso 1 1 calc R . . . .
C19 C 0.96537(18) 0.37447(17) 0.50872(16) 0.0244(6) Uani 1 1 d . . . . .
H19A H 0.931091 0.415780 0.540529 0.037 Uiso 1 1 calc GR . . . .
H19B H 0.998328 0.410260 0.471601 0.037 Uiso 1 1 calc GR . . . .
H19C H 1.009883 0.339206 0.544780 0.037 Uiso 1 1 calc GR . . . .
C20 C 0.82669(17) 0.36215(17) 0.40438(15) 0.0233(6) Uani 1 1 d . . . . .
H20A H 0.783427 0.318927 0.375513 0.035 Uiso 1 1 calc GR . . . .
H20B H 0.858111 0.397029 0.365612 0.035 Uiso 1 1 calc GR . . . .
H20C H 0.792746 0.404150 0.435845 0.035 Uiso 1 1 calc GR . . . .
C21 C 0.56447(17) 0.31735(16) 0.73618(14) 0.0192(5) Uani 1 1 d . . . . .
H21 H 0.503503 0.294161 0.749413 0.023 Uiso 1 1 calc R . . . .
C22 C 0.5456(2) 0.40656(17) 0.69001(16) 0.0302(6) Uani 1 1 d . . . . .
H22A H 0.604263 0.434517 0.680068 0.045 Uiso 1 1 calc GR . . . .
H22B H 0.511882 0.448476 0.721760 0.045 Uiso 1 1 calc GR . . . .
H22C H 0.508416 0.393995 0.638543 0.045 Uiso 1 1 calc GR . . . .
C23 C 0.62417(19) 0.33409(18) 0.81632(15) 0.0281(6) Uani 1 1 d . . . . .
H23A H 0.635696 0.275887 0.844693 0.042 Uiso 1 1 calc GR . . . .
H23B H 0.591918 0.375760 0.849414 0.042 Uiso 1 1 calc GR . . . .
H23C H 0.683115 0.361323 0.806132 0.042 Uiso 1 1 calc GR . . . .
C24 C 0.62238(17) 0.12456(16) 0.73915(14) 0.0181(5) Uani 1 1 d . . . . .
H24 H 0.674904 0.134786 0.782231 0.022 Uiso 1 1 calc R . . . .
C25 C 0.53672(18) 0.10608(18) 0.78081(16) 0.0269(6) Uani 1 1 d . . . . .
H25A H 0.523444 0.159511 0.812845 0.040 Uiso 1 1 calc GR . . . .
H25B H 0.547602 0.052795 0.816116 0.040 Uiso 1 1 calc GR . . . .
H25C H 0.484025 0.094043 0.740258 0.040 Uiso 1 1 calc GR . . . .
C26 C 0.64671(19) 0.04098(16) 0.69063(16) 0.0249(6) Uani 1 1 d . . . . .
H26A H 0.596530 0.028906 0.647693 0.037 Uiso 1 1 calc GR . . . .
H26B H 0.655242 -0.012273 0.726226 0.037 Uiso 1 1 calc GR . . . .
H26C H 0.703935 0.052867 0.666931 0.037 Uiso 1 1 calc GR . . . .
C27 C 0.93407(16) 0.26670(16) 0.74117(13) 0.0173(5) Uani 1 1 d . . . . .
C28 C 0.98600(17) 0.19881(16) 0.78417(14) 0.0197(5) Uani 1 1 d . . . . .
H28 H 0.955725 0.147627 0.804201 0.024 Uiso 1 1 calc R . . . .
C29 C 1.08113(18) 0.20553(18) 0.79781(15) 0.0249(6) Uani 1 1 d . . . . .
H29 H 1.115599 0.158777 0.827028 0.030 Uiso 1 1 calc R . . . .
C30 C 1.12671(18) 0.27955(19) 0.76941(16) 0.0268(6) Uani 1 1 d . . . . .
H30 H 1.192181 0.283125 0.778086 0.032 Uiso 1 1 calc R . . . .
C31 C 1.07587(18) 0.34854(18) 0.72813(16) 0.0268(6) Uani 1 1 d . . . . .
H31 H 1.106562 0.400106 0.709228 0.032 Uiso 1 1 calc R . . . .
C32 C 0.98063(17) 0.34247(16) 0.71441(15) 0.0206(5) Uani 1 1 d . . . . .
H32 H 0.946405 0.390283 0.686500 0.025 Uiso 1 1 calc R . . . .
C33 C 0.70062(16) 0.36137(15) 0.56384(14) 0.0167(5) Uani 1 1 d . . . . .
C34 C 0.62916(16) 0.37546(16) 0.50213(14) 0.0183(5) Uani 1 1 d . . . . .
H34 H 0.595555 0.324504 0.478934 0.022 Uiso 1 1 calc R . . . .
C35 C 0.60623(18) 0.46317(17) 0.47390(16) 0.0247(6) Uani 1 1 d . . . . .
H35 H 0.557122 0.471009 0.431906 0.030 Uiso 1 1 calc R . . . .
C36 C 0.6537(2) 0.53876(18) 0.50599(17) 0.0320(7) Uani 1 1 d . . . . .
H36 H 0.637578 0.598357 0.486694 0.038 Uiso 1 1 calc R . . . .
C37 C 0.7252(2) 0.52596(18) 0.56677(17) 0.0317(6) Uani 1 1 d . . . . .
H37 H 0.758726 0.577303 0.589279 0.038 Uiso 1 1 calc R . . . .
C38 C 0.74867(18) 0.43875(16) 0.59541(15) 0.0236(6) Uani 1 1 d . . . . .
H38 H 0.798186 0.431523 0.637128 0.028 Uiso 1 1 calc R . . . .

loop_
_atom_site_aniso_label
_atom_site_aniso_U_11
_atom_site_aniso_U_22
_atom_site_aniso_U_33
_atom_site_aniso_U_23
_atom_site_aniso_U_13
_atom_site_aniso_U_12
Co1 0.01088(15) 0.01284(15) 0.01065(15) -0.00002(12) 0.00004(11) 0.00122(12)
S1 0.0145(3) 0.0303(3) 0.0128(3) -0.0021(2) -0.0014(2) 0.0017(2)
P1 0.0111(3) 0.0116(3) 0.0123(3) -0.0003(2) 0.0006(2) -0.0007(2)
P2 0.0136(3) 0.0158(3) 0.0119(3) 0.0001(2) 0.0021(2) 0.0019(2)
N1 0.0127(10) 0.0152(9) 0.0117(9) -0.0007(7) -0.0001(7) -0.0020(7)
C1 0.0164(12) 0.0132(11) 0.0109(11) 0.0013(8) -0.0008(9) 0.0007(9)
C2 0.0151(12) 0.0138(11) 0.0128(11) 0.0010(8) -0.0010(9) 0.0009(9)
C3 0.0137(12) 0.0243(12) 0.0164(12) -0.0030(10) 0.0022(9) 0.0015(9)
C4 0.0194(13) 0.0270(13) 0.0204(13) -0.0091(10) -0.0006(10) 0.0059(10)
C5 0.0206(13) 0.0163(12) 0.0230(13) -0.0058(10) -0.0043(10) -0.0010(9)
C6 0.0168(12) 0.0146(11) 0.0212(12) 0.0007(9) 0.0002(10) -0.0027(9)
C7 0.0274(16) 0.0535(19) 0.0356(17) -0.0276(15) 0.0037(13) 0.0000(14)
C8 0.0152(12) 0.0124(10) 0.0154(11) 0.0023(9) 0.0007(9) -0.0013(9)
C9 0.0161(12) 0.0180(11) 0.0158(12) 0.0010(9) 0.0013(9) -0.0032(9)
C10 0.0185(13) 0.0217(12) 0.0187(12) 0.0052(10) -0.0041(10) -0.0034(10)
C11 0.0133(12) 0.0222(12) 0.0258(13) 0.0062(10) 0.0000(10) -0.0017(9)
C12 0.0182(12) 0.0209(12) 0.0176(12) 0.0035(9) 0.0058(10) 0.0006(9)
C13 0.0149(12) 0.0181(11) 0.0138(11) 0.0046(9) 0.0004(9) -0.0010(9)
C14 0.0147(13) 0.0395(16) 0.0338(16) 0.0050(12) 0.0002(11) 0.0011(11)
C15 0.0126(11) 0.0164(11) 0.0151(11) -0.0019(9) -0.0011(9) 0.0026(9)
C16 0.0223(13) 0.0162(11) 0.0209(12) 0.0039(9) 0.0031(10) 0.0029(9)
C17 0.0158(13) 0.0236(13) 0.0206(13) -0.0001(10) 0.0026(10) 0.0039(10)
C18 0.0155(12) 0.0173(11) 0.0167(12) 0.0024(9) 0.0029(9) -0.0025(9)
C19 0.0266(15) 0.0200(13) 0.0264(14) -0.0001(10) 0.0020(11) -0.0097(10)
C20 0.0219(14) 0.0253(13) 0.0228(13) 0.0090(10) 0.0033(11) 0.0007(10)
C21 0.0195(13) 0.0198(12) 0.0192(12) 0.0003(10) 0.0054(10) 0.0062(10)
C22 0.0436(18) 0.0219(13) 0.0266(14) 0.0003(11) 0.0103(13) 0.0139(12)
C23 0.0344(16) 0.0286(14) 0.0214(13) -0.0091(11) 0.0030(12) 0.0061(12)
C24 0.0190(13) 0.0193(12) 0.0158(12) 0.0034(9) 0.0011(10) 0.0022(9)
C25 0.0301(15) 0.0247(13) 0.0281(14) 0.0060(11) 0.0119(12) 0.0019(11)
C26 0.0323(15) 0.0182(12) 0.0254(14) 0.0048(10) 0.0083(12) 0.0051(11)
C27 0.0190(12) 0.0198(12) 0.0120(11) -0.0063(9) -0.0036(9) 0.0050(9)
C28 0.0249(14) 0.0191(12) 0.0143(11) -0.0050(9) -0.0015(10) 0.0038(10)
C29 0.0252(14) 0.0280(14) 0.0200(13) -0.0052(10) -0.0041(11) 0.0100(11)
C30 0.0146(13) 0.0391(15) 0.0252(14) -0.0076(12) -0.0040(10) 0.0017(11)
C31 0.0269(15) 0.0264(14) 0.0265(14) -0.0048(11) 0.0001(11) -0.0065(11)
C32 0.0232(13) 0.0176(12) 0.0194(12) -0.0036(10) -0.0048(10) 0.0012(10)
C33 0.0170(12) 0.0174(11) 0.0157(12) 0.0011(9) 0.0024(9) 0.0037(9)
C34 0.0188(13) 0.0170(12) 0.0188(12) 0.0000(9) 0.0010(10) 0.0006(9)
C35 0.0247(14) 0.0228(13) 0.0254(14) 0.0066(11) -0.0028(11) 0.0057(10)
C36 0.0403(17) 0.0160(13) 0.0380(16) 0.0049(11) -0.0032(13) 0.0065(11)
C37 0.0392(17) 0.0177(13) 0.0354(16) -0.0028(11) -0.0076(13) -0.0015(11)
C38 0.0262(15) 0.0170(12) 0.0253(14) -0.0013(10) -0.0063(11) 0.0030(10)

_geom_special_details            
;
 All esds (except the esd in the dihedral angle between two l.s. planes)
 are estimated using the full covariance matrix.  The cell esds are taken
 into account individually in the estimation of esds in distances, angles
 and torsion angles; correlations between esds in cell parameters are only
 used when they are defined by crystal symmetry.  An approximate (isotropic)
 treatment of cell esds is used for estimating esds involving l.s. planes.
;
loop_
_geom_bond_atom_site_label_1
_geom_bond_atom_site_label_2
_geom_bond_distance
_geom_bond_site_symmetry_2
_geom_bond_publ_flag
Co1 S1 2.2070(6) . ?
Co1 P1 2.2596(6) . ?
Co1 P2 2.2312(7) . ?
Co1 N1 1.9496(18) . ?
Co1 C33 1.933(2) . ?
S1 C27 1.768(2) . ?
P1 C2 1.808(2) . ?
P1 C15 1.862(2) . ?
P1 C18 1.861(2) . ?
P2 C13 1.796(2) . ?
P2 C21 1.850(2) . ?
P2 C24 1.859(2) . ?
N1 C1 1.395(3) . ?
N1 C8 1.402(3) . ?
C1 C2 1.405(3) . ?
C1 C6 1.415(3) . ?
C2 C3 1.396(3) . ?
C3 H3 0.9500 . ?
C3 C4 1.391(3) . ?
C4 C5 1.389(4) . ?
C4 C7 1.508(3) . ?
C5 H5 0.9500 . ?
C5 C6 1.374(3) . ?
C6 H6 0.9500 . ?
C7 H7A 0.9800 . ?
C7 H7B 0.9800 . ?
C7 H7C 0.9800 . ?
C8 C9 1.416(3) . ?
C8 C13 1.407(3) . ?
C9 H9 0.9500 . ?
C9 C10 1.381(3) . ?
C10 H10 0.9500 . ?
C10 C11 1.393(3) . ?
C11 C12 1.389(3) . ?
C11 C14 1.510(3) . ?
C12 H12 0.9500 . ?
C12 C13 1.394(3) . ?
C14 H14A 0.9800 . ?
C14 H14B 0.9800 . ?
C14 H14C 0.9800 . ?
C15 H15 1.0000 . ?
C15 C16 1.535(3) . ?
C15 C17 1.533(3) . ?
C16 H16A 0.9800 . ?
C16 H16B 0.9800 . ?
C16 H16C 0.9800 . ?
C17 H17A 0.9800 . ?
C17 H17B 0.9800 . ?
C17 H17C 0.9800 . ?
C18 H18 1.0000 . ?
C18 C19 1.522(3) . ?
C18 C20 1.533(3) . ?
C19 H19A 0.9800 . ?
C19 H19B 0.9800 . ?
C19 H19C 0.9800 . ?
C20 H20A 0.9800 . ?
C20 H20B 0.9800 . ?
C20 H20C 0.9800 . ?
C21 H21 1.0000 . ?
C21 C22 1.526(3) . ?
C21 C23 1.531(3) . ?
C22 H22A 0.9800 . ?
C22 H22B 0.9800 . ?
C22 H22C 0.9800 . ?
C23 H23A 0.9800 . ?
C23 H23B 0.9800 . ?
C23 H23C 0.9800 . ?
C24 H24 1.0000 . ?
C24 C25 1.523(3) . ?
C24 C26 1.532(3) . ?
C25 H25A 0.9800 . ?
C25 H25B 0.9800 . ?
C25 H25C 0.9800 . ?
C26 H26A 0.9800 . ?
C26 H26B 0.9800 . ?
C26 H26C 0.9800 . ?
C27 C28 1.397(3) . ?
C27 C32 1.401(3) . ?
C28 H28 0.9500 . ?
C28 C29 1.383(4) . ?
C29 H29 0.9500 . ?
C29 C30 1.384(4) . ?
C30 H30 0.9500 . ?
C30 C31 1.388(4) . ?
C31 H31 0.9500 . ?
C31 C32 1.383(4) . ?
C32 H32 0.9500 . ?
C33 C34 1.394(3) . ?
C33 C38 1.402(3) . ?
C34 H34 0.9500 . ?
C34 C35 1.395(3) . ?
C35 H35 0.9500 . ?
C35 C36 1.380(4) . ?
C36 H36 0.9500 . ?
C36 C37 1.382(4) . ?
C37 H37 0.9500 . ?
C37 C38 1.392(3) . ?
C38 H38 0.9500 . ?

loop_
_geom_angle_atom_site_label_1
_geom_angle_atom_site_label_2
_geom_angle_atom_site_label_3
_geom_angle
_geom_angle_site_symmetry_1
_geom_angle_site_symmetry_3
_geom_angle_publ_flag
S1 Co1 P1 104.47(2) . . ?
S1 Co1 P2 84.13(2) . . ?
P2 Co1 P1 165.97(2) . . ?
N1 Co1 S1 149.60(6) . . ?
N1 Co1 P1 85.48(6) . . ?
N1 Co1 P2 81.72(6) . . ?
C33 Co1 S1 109.35(7) . . ?
C33 Co1 P1 92.84(7) . . ?
C33 Co1 P2 94.71(7) . . ?
C33 Co1 N1 98.55(9) . . ?
C27 S1 Co1 121.47(8) . . ?
C2 P1 Co1 99.38(8) . . ?
C2 P1 C15 104.22(10) . . ?
C2 P1 C18 104.02(10) . . ?
C15 P1 Co1 112.50(7) . . ?
C18 P1 Co1 129.86(8) . . ?
C18 P1 C15 103.79(10) . . ?
C13 P2 Co1 100.70(8) . . ?
C13 P2 C21 106.21(11) . . ?
C13 P2 C24 105.31(11) . . ?
C21 P2 Co1 126.69(8) . . ?
C21 P2 C24 105.07(11) . . ?
C24 P2 Co1 110.94(8) . . ?
C1 N1 Co1 119.76(15) . . ?
C1 N1 C8 119.34(18) . . ?
C8 N1 Co1 120.33(14) . . ?
N1 C1 C2 118.90(19) . . ?
N1 C1 C6 123.8(2) . . ?
C2 C1 C6 117.2(2) . . ?
C1 C2 P1 113.98(16) . . ?
C3 C2 P1 125.50(18) . . ?
C3 C2 C1 120.2(2) . . ?
C2 C3 H3 119.1 . . ?
C4 C3 C2 121.8(2) . . ?
C4 C3 H3 119.1 . . ?
C3 C4 C7 121.7(2) . . ?
C5 C4 C3 117.1(2) . . ?
C5 C4 C7 121.2(2) . . ?
C4 C5 H5 118.8 . . ?
C6 C5 C4 122.4(2) . . ?
C6 C5 H5 118.8 . . ?
C1 C6 H6 119.8 . . ?
C5 C6 C1 120.4(2) . . ?
C5 C6 H6 119.8 . . ?
C4 C7 H7A 109.5 . . ?
C4 C7 H7B 109.5 . . ?
C4 C7 H7C 109.5 . . ?
H7A C7 H7B 109.5 . . ?
H7A C7 H7C 109.5 . . ?
H7B C7 H7C 109.5 . . ?
N1 C8 C9 125.8(2) . . ?
N1 C8 C13 117.08(19) . . ?
C13 C8 C9 116.7(2) . . ?
C8 C9 H9 119.7 . . ?
C10 C9 C8 120.7(2) . . ?
C10 C9 H9 119.7 . . ?
C9 C10 H10 118.7 . . ?
C9 C10 C11 122.5(2) . . ?
C11 C10 H10 118.7 . . ?
C10 C11 C14 121.1(2) . . ?
C12 C11 C10 117.2(2) . . ?
C12 C11 C14 121.8(2) . . ?
C11 C12 H12 119.2 . . ?
C11 C12 C13 121.5(2) . . ?
C13 C12 H12 119.2 . . ?
C8 C13 P2 111.75(17) . . ?
C12 C13 P2 126.82(18) . . ?
C12 C13 C8 121.3(2) . . ?
C11 C14 H14A 109.5 . . ?
C11 C14 H14B 109.5 . . ?
C11 C14 H14C 109.5 . . ?
H14A C14 H14B 109.5 . . ?
H14A C14 H14C 109.5 . . ?
H14B C14 H14C 109.5 . . ?
P1 C15 H15 106.8 . . ?
C16 C15 P1 109.16(15) . . ?
C16 C15 H15 106.8 . . ?
C17 C15 P1 116.50(16) . . ?
C17 C15 H15 106.8 . . ?
C17 C15 C16 110.31(18) . . ?
C15 C16 H16A 109.5 . . ?
C15 C16 H16B 109.5 . . ?
C15 C16 H16C 109.5 . . ?
H16A C16 H16B 109.5 . . ?
H16A C16 H16C 109.5 . . ?
H16B C16 H16C 109.5 . . ?
C15 C17 H17A 109.5 . . ?
C15 C17 H17B 109.5 . . ?
C15 C17 H17C 109.5 . . ?
H17A C17 H17B 109.5 . . ?
H17A C17 H17C 109.5 . . ?
H17B C17 H17C 109.5 . . ?
P1 C18 H18 106.0 . . ?
C19 C18 P1 113.87(16) . . ?
C19 C18 H18 106.0 . . ?
C19 C18 C20 111.1(2) . . ?
C20 C18 P1 113.07(16) . . ?
C20 C18 H18 106.0 . . ?
C18 C19 H19A 109.5 . . ?
C18 C19 H19B 109.5 . . ?
C18 C19 H19C 109.5 . . ?
H19A C19 H19B 109.5 . . ?
H19A C19 H19C 109.5 . . ?
H19B C19 H19C 109.5 . . ?
C18 C20 H20A 109.5 . . ?
C18 C20 H20B 109.5 . . ?
C18 C20 H20C 109.5 . . ?
H20A C20 H20B 109.5 . . ?
H20A C20 H20C 109.5 . . ?
H20B C20 H20C 109.5 . . ?
P2 C21 H21 106.8 . . ?
C22 C21 P2 112.26(17) . . ?
C22 C21 H21 106.8 . . ?
C22 C21 C23 110.9(2) . . ?
C23 C21 P2 112.71(17) . . ?
C23 C21 H21 106.8 . . ?
C21 C22 H22A 109.5 . . ?
C21 C22 H22B 109.5 . . ?
C21 C22 H22C 109.5 . . ?
H22A C22 H22B 109.5 . . ?
H22A C22 H22C 109.5 . . ?
H22B C22 H22C 109.5 . . ?
C21 C23 H23A 109.5 . . ?
C21 C23 H23B 109.5 . . ?
C21 C23 H23C 109.5 . . ?
H23A C23 H23B 109.5 . . ?
H23A C23 H23C 109.5 . . ?
H23B C23 H23C 109.5 . . ?
P2 C24 H24 107.2 . . ?
C25 C24 P2 113.57(17) . . ?
C25 C24 H24 107.2 . . ?
C25 C24 C26 110.7(2) . . ?
C26 C24 P2 110.53(16) . . ?
C26 C24 H24 107.2 . . ?
C24 C25 H25A 109.5 . . ?
C24 C25 H25B 109.5 . . ?
C24 C25 H25C 109.5 . . ?
H25A C25 H25B 109.5 . . ?
H25A C25 H25C 109.5 . . ?
H25B C25 H25C 109.5 . . ?
C24 C26 H26A 109.5 . . ?
C24 C26 H26B 109.5 . . ?
C24 C26 H26C 109.5 . . ?
H26A C26 H26B 109.5 . . ?
H26A C26 H26C 109.5 . . ?
H26B C26 H26C 109.5 . . ?
C28 C27 S1 119.23(19) . . ?
C28 C27 C32 118.3(2) . . ?
C32 C27 S1 122.37(18) . . ?
C27 C28 H28 119.7 . . ?
C29 C28 C27 120.5(2) . . ?
C29 C28 H28 119.7 . . ?
C28 C29 H29 119.6 . . ?
C28 C29 C30 120.8(2) . . ?
C30 C29 H29 119.6 . . ?
C29 C30 H30 120.3 . . ?
C29 C30 C31 119.4(2) . . ?
C31 C30 H30 120.3 . . ?
C30 C31 H31 119.9 . . ?
C32 C31 C30 120.2(2) . . ?
C32 C31 H31 119.9 . . ?
C27 C32 H32 119.6 . . ?
C31 C32 C27 120.8(2) . . ?
C31 C32 H32 119.6 . . ?
C34 C33 Co1 123.34(18) . . ?
C34 C33 C38 117.2(2) . . ?
C38 C33 Co1 119.46(17) . . ?
C33 C34 H34 119.5 . . ?
C33 C34 C35 121.1(2) . . ?
C35 C34 H34 119.5 . . ?
C34 C35 H35 119.5 . . ?
C36 C35 C34 121.1(2) . . ?
C36 C35 H35 119.5 . . ?
C35 C36 H36 120.7 . . ?
C35 C36 C37 118.6(2) . . ?
C37 C36 H36 120.7 . . ?
C36 C37 H37 119.6 . . ?
C36 C37 C38 120.8(2) . . ?
C38 C37 H37 119.6 . . ?
C33 C38 H38 119.4 . . ?
C37 C38 C33 121.2(2) . . ?
C37 C38 H38 119.4 . . ?

loop_
_geom_torsion_atom_site_label_1
_geom_torsion_atom_site_label_2
_geom_torsion_atom_site_label_3
_geom_torsion_atom_site_label_4
_geom_torsion
_geom_torsion_site_symmetry_1
_geom_torsion_site_symmetry_2
_geom_torsion_site_symmetry_3
_geom_torsion_site_symmetry_4
_geom_torsion_publ_flag
Co1 S1 C27 C28 -116.43(17) . . . . ?
Co1 S1 C27 C32 67.5(2) . . . . ?
Co1 P1 C2 C1 -2.71(17) . . . . ?
Co1 P1 C2 C3 -175.95(19) . . . . ?
Co1 P1 C15 C16 48.00(17) . . . . ?
Co1 P1 C15 C17 173.71(15) . . . . ?
Co1 P1 C18 C19 73.92(19) . . . . ?
Co1 P1 C18 C20 -54.2(2) . . . . ?
Co1 P2 C13 C8 18.11(17) . . . . ?
Co1 P2 C13 C12 -158.19(19) . . . . ?
Co1 P2 C21 C22 52.4(2) . . . . ?
Co1 P2 C21 C23 -73.7(2) . . . . ?
Co1 P2 C24 C25 -174.40(16) . . . . ?
Co1 P2 C24 C26 -49.28(19) . . . . ?
Co1 N1 C1 C2 -19.5(3) . . . . ?
Co1 N1 C1 C6 156.95(17) . . . . ?
Co1 N1 C8 C9 149.84(18) . . . . ?
Co1 N1 C8 C13 -23.2(3) . . . . ?
Co1 C33 C34 C35 179.13(19) . . . . ?
Co1 C33 C38 C37 -179.1(2) . . . . ?
S1 C27 C28 C29 -177.98(18) . . . . ?
S1 C27 C32 C31 178.04(19) . . . . ?
P1 C2 C3 C4 168.15(19) . . . . ?
N1 C1 C2 P1 13.3(3) . . . . ?
N1 C1 C2 C3 -173.0(2) . . . . ?
N1 C1 C6 C5 175.1(2) . . . . ?
N1 C8 C9 C10 -175.1(2) . . . . ?
N1 C8 C13 P2 -0.4(3) . . . . ?
N1 C8 C13 C12 176.1(2) . . . . ?
C1 N1 C8 C9 -21.5(3) . . . . ?
C1 N1 C8 C13 165.50(19) . . . . ?
C1 C2 C3 C4 -4.7(4) . . . . ?
C2 P1 C15 C16 -58.68(17) . . . . ?
C2 P1 C15 C17 67.03(19) . . . . ?
C2 P1 C18 C19 -170.78(17) . . . . ?
C2 P1 C18 C20 61.13(19) . . . . ?
C2 C1 C6 C5 -8.4(3) . . . . ?
C2 C3 C4 C5 -3.1(4) . . . . ?
C2 C3 C4 C7 178.0(2) . . . . ?
C3 C4 C5 C6 5.2(4) . . . . ?
C4 C5 C6 C1 0.6(4) . . . . ?
C6 C1 C2 P1 -163.36(17) . . . . ?
C6 C1 C2 C3 10.3(3) . . . . ?
C7 C4 C5 C6 -175.9(2) . . . . ?
C8 N1 C1 C2 151.9(2) . . . . ?
C8 N1 C1 C6 -31.7(3) . . . . ?
C8 C9 C10 C11 0.1(4) . . . . ?
C9 C8 C13 P2 -174.05(16) . . . . ?
C9 C8 C13 C12 2.5(3) . . . . ?
C9 C10 C11 C12 1.5(4) . . . . ?
C9 C10 C11 C14 -179.2(2) . . . . ?
C10 C11 C12 C13 -1.1(3) . . . . ?
C11 C12 C13 P2 175.07(18) . . . . ?
C11 C12 C13 C8 -0.9(4) . . . . ?
C13 P2 C21 C22 -64.8(2) . . . . ?
C13 P2 C21 C23 169.04(18) . . . . ?
C13 P2 C24 C25 -66.3(2) . . . . ?
C13 P2 C24 C26 58.83(19) . . . . ?
C13 C8 C9 C10 -2.1(3) . . . . ?
C14 C11 C12 C13 179.6(2) . . . . ?
C15 P1 C2 C1 113.53(17) . . . . ?
C15 P1 C2 C3 -59.7(2) . . . . ?
C15 P1 C18 C19 -62.00(19) . . . . ?
C15 P1 C18 C20 169.92(17) . . . . ?
C18 P1 C2 C1 -138.00(17) . . . . ?
C18 P1 C2 C3 48.7(2) . . . . ?
C18 P1 C15 C16 -167.31(16) . . . . ?
C18 P1 C15 C17 -41.60(19) . . . . ?
C21 P2 C13 C8 151.59(16) . . . . ?
C21 P2 C13 C12 -24.7(2) . . . . ?
C21 P2 C24 C25 45.6(2) . . . . ?
C21 P2 C24 C26 170.76(17) . . . . ?
C24 P2 C13 C8 -97.28(17) . . . . ?
C24 P2 C13 C12 86.4(2) . . . . ?
C24 P2 C21 C22 -176.10(19) . . . . ?
C24 P2 C21 C23 57.7(2) . . . . ?
C27 C28 C29 C30 0.2(4) . . . . ?
C28 C27 C32 C31 1.9(3) . . . . ?
C28 C29 C30 C31 1.3(4) . . . . ?
C29 C30 C31 C32 -1.1(4) . . . . ?
C30 C31 C32 C27 -0.5(4) . . . . ?
C32 C27 C28 C29 -1.7(3) . . . . ?
C33 C34 C35 C36 0.2(4) . . . . ?
C34 C33 C38 C37 0.7(4) . . . . ?
C34 C35 C36 C37 0.3(4) . . . . ?
C35 C36 C37 C38 -0.3(5) . . . . ?
C36 C37 C38 C33 -0.2(4) . . . . ?
C38 C33 C34 C35 -0.7(4) . . . . ?

_shelx_res_file                  
;
TITL bjf410_a.res in P2(1)/n
    bjf410.res
    created by SHELXL-2017/1 at 13:58:17 on 30-Oct-2017
REM Old TITL BJF410 in P2(1)/n
REM SHELXT solution in P2(1)/n
REM R1 0.108, Rweak 0.004, Alpha 0.027, Orientation as input
REM Formula found by SHELXT: C38 N S3 Co
CELL 0.71073 14.5788 14.6329 16.7346 90 96.683 90
ZERR 4 0.0007 0.0007 0.0008 0 0.003 0
LATT 1
SYMM 0.5-X,0.5+Y,0.5-Z
SFAC C H Co N P S
UNIT 152 200 4 4 8 4

L.S. 10
PLAN  20
SIZE 0.152 0.296 0.646
TEMP -163.15
BOND $H
more -1
wpdb -1
htab
conf
fmap 2
acta
OMIT -1 0 1
OMIT 1 0 1
OMIT 0 1 1
OMIT -7 1 1
OMIT 1 2 12
OMIT 2 8 5
OMIT 1 4 12
REM <olex2.extras>
REM <HklSrc "%.\\BJF410.hkl">
REM </olex2.extras>

WGHT    0.034600    3.675000
FVAR       0.29154
CO1   3    0.735128    0.242061    0.606976    11.00000    0.01088    0.01284 =
         0.01065   -0.00002    0.00004    0.00122
S1    6    0.812347    0.257644    0.727693    11.00000    0.01454    0.03031 =
         0.01279   -0.00207   -0.00140    0.00171
P1    5    0.845576    0.224006    0.524100    11.00000    0.01111    0.01159 =
         0.01225   -0.00032    0.00056   -0.00073
P2    5    0.612713    0.228309    0.674647    11.00000    0.01355    0.01576 =
         0.01192    0.00014    0.00210    0.00193
N1    4    0.658012    0.167849    0.529090    11.00000    0.01266    0.01515 =
         0.01171   -0.00071   -0.00013   -0.00201
C1    1    0.698274    0.119611    0.470268    11.00000    0.01635    0.01323 =
         0.01093    0.00133   -0.00079    0.00072
C2    1    0.786034    0.146156    0.451872    11.00000    0.01507    0.01382 =
         0.01284    0.00096   -0.00101    0.00088
C3    1    0.823723    0.105893    0.387491    11.00000    0.01369    0.02431 =
         0.01644   -0.00302    0.00216    0.00151
AFIX  43
H3    2    0.881000    0.127816    0.373321    11.00000   -1.20000
AFIX   0
C4    1    0.779661    0.034512    0.343510    11.00000    0.01943    0.02700 =
         0.02038   -0.00908   -0.00062    0.00587
C5    1    0.698432    0.001667    0.368820    11.00000    0.02065    0.01634 =
         0.02299   -0.00576   -0.00431   -0.00096
AFIX  43
H5    2    0.669720   -0.050286    0.342632    11.00000   -1.20000
AFIX   0
C6    1    0.658078    0.041584    0.430369    11.00000    0.01682    0.01458 =
         0.02124    0.00075    0.00025   -0.00269
AFIX  43
H6    2    0.602826    0.016614    0.446225    11.00000   -1.20000
AFIX   0
C7    1    0.819011   -0.006862    0.272288    11.00000    0.02743    0.05347 =
         0.03565   -0.02756    0.00374   -0.00002
AFIX 137
H7A   2    0.784392   -0.062249    0.255119    11.00000   -1.50000
H7B   2    0.884063   -0.022473    0.287535    11.00000   -1.50000
H7C   2    0.814143    0.037256    0.227936    11.00000   -1.50000
AFIX   0
C8    1    0.561485    0.172374    0.524810    11.00000    0.01521    0.01240 =
         0.01537    0.00226    0.00075   -0.00126
C9    1    0.498537    0.158498    0.454840    11.00000    0.01608    0.01800 =
         0.01582    0.00098    0.00131   -0.00317
AFIX  43
H9    2    0.520898    0.140121    0.406214    11.00000   -1.20000
AFIX   0
C10   1    0.404984    0.171409    0.456570    11.00000    0.01850    0.02168 =
         0.01870    0.00521   -0.00409   -0.00340
AFIX  43
H10   2    0.364430    0.161445    0.408692    11.00000   -1.20000
AFIX   0
C11   1    0.367753    0.198483    0.525812    11.00000    0.01331    0.02216 =
         0.02577    0.00624    0.00004   -0.00169
C12   1    0.429258    0.214533    0.594168    11.00000    0.01818    0.02092 =
         0.01760    0.00347    0.00576    0.00060
AFIX  43
H12   2    0.406162    0.234133    0.642121    11.00000   -1.20000
AFIX   0
C13   1    0.524103    0.202545    0.594037    11.00000    0.01491    0.01809 =
         0.01381    0.00465    0.00040   -0.00104
C14   1    0.264907    0.210821    0.525738    11.00000    0.01469    0.03955 =
         0.03377    0.00504    0.00022    0.00106
AFIX 137
H14A  2    0.251766    0.229977    0.579357    11.00000   -1.50000
H14B  2    0.233453    0.152867    0.511562    11.00000   -1.50000
H14C  2    0.242757    0.257626    0.486248    11.00000   -1.50000
AFIX   0
C15   1    0.946140    0.157026    0.571402    11.00000    0.01259    0.01637 =
         0.01514   -0.00188   -0.00110    0.00263
AFIX  13
H15   2    0.977122    0.195251    0.616197    11.00000   -1.20000
AFIX   0
C16   1    0.911045    0.070584    0.610025    11.00000    0.02229    0.01622 =
         0.02094    0.00389    0.00307    0.00290
AFIX 137
H16A  2    0.869293    0.087876    0.649331    11.00000   -1.50000
H16B  2    0.963586    0.036523    0.637161    11.00000   -1.50000
H16C  2    0.877852    0.032167    0.568239    11.00000   -1.50000
AFIX   0
C17   1    1.020154    0.132275    0.517098    11.00000    0.01580    0.02360 =
         0.02058   -0.00006    0.00263    0.00392
AFIX 137
H17A  2    0.993016    0.093044    0.473100    11.00000   -1.50000
H17B  2    1.070797    0.099723    0.548673    11.00000   -1.50000
H17C  2    1.043969    0.188233    0.494802    11.00000   -1.50000
AFIX   0
C18   1    0.898314    0.309524    0.460975    11.00000    0.01549    0.01728 =
         0.01669    0.00238    0.00287   -0.00249
AFIX  13
H18   2    0.935811    0.273799    0.425504    11.00000   -1.20000
AFIX   0
C19   1    0.965372    0.374473    0.508721    11.00000    0.02658    0.02005 =
         0.02636   -0.00007    0.00201   -0.00973
AFIX 137
H19A  2    0.931091    0.415780    0.540529    11.00000   -1.50000
H19B  2    0.998328    0.410260    0.471601    11.00000   -1.50000
H19C  2    1.009883    0.339206    0.544780    11.00000   -1.50000
AFIX   0
C20   1    0.826690    0.362154    0.404382    11.00000    0.02188    0.02527 =
         0.02284    0.00900    0.00327    0.00066
AFIX 137
H20A  2    0.783427    0.318927    0.375513    11.00000   -1.50000
H20B  2    0.858111    0.397029    0.365612    11.00000   -1.50000
H20C  2    0.792746    0.404150    0.435845    11.00000   -1.50000
AFIX   0
C21   1    0.564471    0.317348    0.736181    11.00000    0.01947    0.01981 =
         0.01919    0.00027    0.00544    0.00616
AFIX  13
H21   2    0.503503    0.294161    0.749413    11.00000   -1.20000
AFIX   0
C22   1    0.545568    0.406561    0.690010    11.00000    0.04358    0.02188 =
         0.02665    0.00029    0.01031    0.01390
AFIX 137
H22A  2    0.604263    0.434517    0.680068    11.00000   -1.50000
H22B  2    0.511882    0.448476    0.721760    11.00000   -1.50000
H22C  2    0.508416    0.393995    0.638543    11.00000   -1.50000
AFIX   0
C23   1    0.624172    0.334086    0.816316    11.00000    0.03438    0.02862 =
         0.02137   -0.00911    0.00295    0.00613
AFIX 137
H23A  2    0.635696    0.275887    0.844693    11.00000   -1.50000
H23B  2    0.591918    0.375760    0.849414    11.00000   -1.50000
H23C  2    0.683115    0.361323    0.806132    11.00000   -1.50000
AFIX   0
C24   1    0.622378    0.124558    0.739153    11.00000    0.01900    0.01926 =
         0.01579    0.00340    0.00112    0.00216
AFIX  13
H24   2    0.674904    0.134786    0.782231    11.00000   -1.20000
AFIX   0
C25   1    0.536723    0.106079    0.780808    11.00000    0.03006    0.02473 =
         0.02805    0.00599    0.01188    0.00192
AFIX 137
H25A  2    0.523444    0.159511    0.812845    11.00000   -1.50000
H25B  2    0.547602    0.052795    0.816116    11.00000   -1.50000
H25C  2    0.484025    0.094043    0.740258    11.00000   -1.50000
AFIX   0
C26   1    0.646714    0.040984    0.690628    11.00000    0.03233    0.01817 =
         0.02538    0.00476    0.00828    0.00505
AFIX 137
H26A  2    0.596530    0.028906    0.647693    11.00000   -1.50000
H26B  2    0.655242   -0.012273    0.726226    11.00000   -1.50000
H26C  2    0.703935    0.052867    0.666931    11.00000   -1.50000
AFIX   0
C27   1    0.934067    0.266696    0.741170    11.00000    0.01899    0.01979 =
         0.01195   -0.00627   -0.00357    0.00499
C28   1    0.986001    0.198809    0.784173    11.00000    0.02489    0.01908 =
         0.01429   -0.00502   -0.00148    0.00381
AFIX  43
H28   2    0.955725    0.147627    0.804201    11.00000   -1.20000
AFIX   0
C29   1    1.081128    0.205533    0.797812    11.00000    0.02516    0.02797 =
         0.02000   -0.00518   -0.00415    0.01001
AFIX  43
H29   2    1.115599    0.158777    0.827028    11.00000   -1.20000
AFIX   0
C30   1    1.126714    0.279552    0.769414    11.00000    0.01459    0.03907 =
         0.02520   -0.00758   -0.00402    0.00174
AFIX  43
H30   2    1.192181    0.283125    0.778086    11.00000   -1.20000
AFIX   0
C31   1    1.075866    0.348545    0.728128    11.00000    0.02688    0.02639 =
         0.02647   -0.00483    0.00009   -0.00647
AFIX  43
H31   2    1.106562    0.400106    0.709228    11.00000   -1.20000
AFIX   0
C32   1    0.980635    0.342468    0.714413    11.00000    0.02322    0.01762 =
         0.01936   -0.00364   -0.00483    0.00118
AFIX  43
H32   2    0.946405    0.390283    0.686500    11.00000   -1.20000
AFIX   0
C33   1    0.700622    0.361367    0.563845    11.00000    0.01701    0.01737 =
         0.01572    0.00106    0.00243    0.00371
C34   1    0.629164    0.375461    0.502131    11.00000    0.01877    0.01696 =
         0.01882   -0.00002    0.00097    0.00059
AFIX  43
H34   2    0.595555    0.324504    0.478934    11.00000   -1.20000
AFIX   0
C35   1    0.606228    0.463175    0.473904    11.00000    0.02473    0.02282 =
         0.02535    0.00657   -0.00276    0.00566
AFIX  43
H35   2    0.557122    0.471009    0.431906    11.00000   -1.20000
AFIX   0
C36   1    0.653709    0.538758    0.505992    11.00000    0.04027    0.01597 =
         0.03801    0.00489   -0.00321    0.00654
AFIX  43
H36   2    0.637578    0.598357    0.486694    11.00000   -1.20000
AFIX   0
C37   1    0.725194    0.525960    0.566767    11.00000    0.03916    0.01774 =
         0.03545   -0.00283   -0.00755   -0.00152
AFIX  43
H37   2    0.758726    0.577303    0.589279    11.00000   -1.20000
AFIX   0
C38   1    0.748669    0.438752    0.595406    11.00000    0.02624    0.01695 =
         0.02530   -0.00126   -0.00629    0.00298
AFIX  43
H38   2    0.798186    0.431523    0.637128    11.00000   -1.20000
AFIX   0
HKLF 4


REM  bjf410_a.res in P2(1)/n
REM R1 =  0.0408 for    6009 Fo > 4sig(Fo)  and  0.0673 for all    8171 data
REM    398 parameters refined using      0 restraints

END

WGHT      0.0346      3.6831

REM Instructions for potential hydrogen bonds
HTAB C16 S1
HTAB C23 S1
HTAB C24 S1

REM Highest difference peak  0.568,  deepest hole -0.348,  1-sigma level  0.073
Q1    1   0.5828  0.2433  0.4621  11.00000  0.05    0.57
Q2    1   0.8862  0.2466  0.7602  11.00000  0.05    0.53
Q3    1   0.7783  0.2435  0.6630  11.00000  0.05    0.43
Q4    1   0.9341  0.2478  0.8090  11.00000  0.05    0.42
Q5    1   0.3959  0.2162  0.5559  11.00000  0.05    0.37
Q6    1   0.9026  0.1920  0.5519  11.00000  0.05    0.34
Q7    1   0.8814  0.2796  0.4948  11.00000  0.05    0.34
Q8    1   1.1854  0.2770  0.8679  11.00000  0.05    0.34
Q9    1   0.7808 -0.0217  0.2277  11.00000  0.05    0.34
Q10   1   0.9653  0.2402  0.7668  11.00000  0.05    0.33
Q11   1   0.8236  0.1759  0.4811  11.00000  0.05    0.33
Q12   1   0.4772  0.2171  0.5812  11.00000  0.05    0.33
Q13   1   0.6811  0.0781  0.4559  11.00000  0.05    0.32
Q14   1   1.0367  0.1987  0.7694  11.00000  0.05    0.31
Q15   1   0.9598  0.2426  0.8782  11.00000  0.05    0.31
Q16   1   0.3863  0.1740  0.4984  11.00000  0.05    0.30
Q17   1   0.3239  0.1972  0.5249  11.00000  0.05    0.29
Q18   1   0.6633  0.2435  0.6447  11.00000  0.05    0.29
Q19   1   0.5591  0.1988  0.6339  11.00000  0.05    0.29
Q20   1   0.7954  0.0216  0.3095  11.00000  0.05    0.28
;
_shelx_res_checksum              13010
_olex2_submission_special_instructions 'No special instructions were received'
####################################################################### 
# 
# This file contains crystal structure data downloaded from the 
# Cambridge Structural Database (CSD) hosted by the Cambridge 
# Crystallographic Data Centre (CCDC).
# 
# Full information about CCDC data access policies and citation 
# guidelines are available at http://www.ccdc.cam.ac.uk/access/V1 
# 
# Audit and citation data items may have been added by the CCDC. 
# Please retain this information to preserve the provenance of 
# this file and to allow appropriate attribution of the data. 
# 
#######################################################################

data_bjf472
_database_code_depnum_ccdc_archive 'CCDC 1868267'
loop_
_audit_author_name
_audit_author_address
'Nattamai Bhuvanesh'
;Texas A&M University
United States of America
;
_audit_update_record             
;
2018-09-17 deposited with the CCDC.	2020-05-19 downloaded from the CCDC.
;
_audit_creation_date             2018-04-17
_audit_creation_method           
;
Olex2 1.2-beta
(compiled 2018.04.03 svn.r3497 for OlexSys, GUI svn.r5486)
;
_shelx_SHELXL_version_number     2018/3
_chemical_name_common            ?
_chemical_name_systematic        ?
_chemical_formula_moiety         'C33 H47 Co N P2'
_chemical_formula_sum            'C33 H47 Co N P2'
_chemical_formula_weight         578.58
_chemical_melting_point          ?
loop_
_atom_type_symbol
_atom_type_description
_atom_type_scat_dispersion_real
_atom_type_scat_dispersion_imag
_atom_type_scat_source
C C 0.0033 0.0016 'International Tables Vol C Tables 4.2.6.8 and 6.1.1.4'
H H 0.0000 0.0000 'International Tables Vol C Tables 4.2.6.8 and 6.1.1.4'
N N 0.0061 0.0033 'International Tables Vol C Tables 4.2.6.8 and 6.1.1.4'
P P 0.1023 0.0942 'International Tables Vol C Tables 4.2.6.8 and 6.1.1.4'
Co Co 0.3494 0.9721 'International Tables Vol C Tables 4.2.6.8 and 6.1.1.4'

_shelx_space_group_comment       
;
The symmetry employed for this shelxl refinement is uniquely defined
by the following loop, which should always be used as a source of
symmetry information in preference to the above space-group names.
They are only intended as comments.
;
_space_group_crystal_system      monoclinic
_space_group_IT_number           14
_space_group_name_H-M_alt        'P 1 21/c 1'
_space_group_name_Hall           '-P 2ybc'
loop_
_space_group_symop_operation_xyz
'x, y, z'
'-x, y+1/2, -z+1/2'
'-x, -y, -z'
'x, -y-1/2, z-1/2'

_cell_length_a                   15.273(2)
_cell_length_b                   10.8300(14)
_cell_length_c                   18.993(3)
_cell_angle_alpha                90
_cell_angle_beta                 98.062(4)
_cell_angle_gamma                90
_cell_volume                     3110.5(7)
_cell_formula_units_Z            4
_cell_measurement_reflns_used    9880
_cell_measurement_temperature    110.0
_cell_measurement_theta_max      27.227
_cell_measurement_theta_min      2.166
_shelx_estimated_absorpt_T_max   0.952
_shelx_estimated_absorpt_T_min   0.837
_exptl_absorpt_coefficient_mu    0.676
_exptl_absorpt_correction_T_max  0.7420
_exptl_absorpt_correction_T_min  0.7006
_exptl_absorpt_correction_type   multi-scan
_exptl_absorpt_process_details   
'SADABS-2016/2 (Bruker,2016/2) was used for absorption correction. wR2(int) was 0.0685 before and 0.0626 after correction. The Ratio of minimum to maximum transmission is 0.9442. The \l/2 correction factor is Not present.'
_exptl_absorpt_special_details   ?
_exptl_crystal_colour            brown
_exptl_crystal_colour_primary    brown
_exptl_crystal_density_diffrn    1.235
_exptl_crystal_density_meas      ?
_exptl_crystal_density_method    ?
_exptl_crystal_description       block
_exptl_crystal_F_000             1236
_exptl_crystal_size_max          0.272
_exptl_crystal_size_mid          0.183
_exptl_crystal_size_min          0.074
_exptl_transmission_factor_max   ?
_exptl_transmission_factor_min   ?
_diffrn_reflns_av_R_equivalents  0.0685
_diffrn_reflns_av_unetI/netI     0.0518
_diffrn_reflns_Laue_measured_fraction_full 0.999
_diffrn_reflns_Laue_measured_fraction_max 0.992
_diffrn_reflns_limit_h_max       19
_diffrn_reflns_limit_h_min       -19
_diffrn_reflns_limit_k_max       14
_diffrn_reflns_limit_k_min       -14
_diffrn_reflns_limit_l_max       24
_diffrn_reflns_limit_l_min       -24
_diffrn_reflns_number            45314
_diffrn_reflns_point_group_measured_fraction_full 0.999
_diffrn_reflns_point_group_measured_fraction_max 0.992
_diffrn_reflns_theta_full        25.242
_diffrn_reflns_theta_max         27.504
_diffrn_reflns_theta_min         2.170
_diffrn_ambient_temperature      110.0
_diffrn_detector_area_resol_mean ?
_diffrn_measured_fraction_theta_full 0.999
_diffrn_measured_fraction_theta_max 0.992
_diffrn_measurement_device_type  'Bruker APEX-II CCD'
_diffrn_measurement_method       '\f and \w scans'
_diffrn_radiation_type           MoK\a
_diffrn_radiation_wavelength     0.71073
_diffrn_source                   ?
_diffrn_special_details          ?
_diffrn_standards_number         0
_reflns_Friedel_coverage         0.000
_reflns_Friedel_fraction_full    .
_reflns_Friedel_fraction_max     .
_reflns_number_gt                5311
_reflns_number_total             7098
_reflns_special_details          
;
 Reflections were merged by SHELXL according to the crystal
 class for the calculation of statistics and refinement.
 
 _reflns_Friedel_fraction is defined as the number of unique
 Friedel pairs measured divided by the number that would be
 possible theoretically, ignoring centric projections and
 systematic absences.
;
_reflns_threshold_expression     'I > 2\s(I)'
_computing_cell_refinement       'SAINT V8.38A (?, 2016)'
_computing_data_collection       ?
_computing_data_reduction        'SAINT V8.38A (?, 2016)'
_computing_molecular_graphics    'Olex2 (Dolomanov et al., 2009)'
_computing_publication_material  'Olex2 (Dolomanov et al., 2009)'
_computing_structure_refinement  'ShelXL (Sheldrick, 2015)'
_computing_structure_solution    'ShelXT (Sheldrick, 2015)'
_refine_diff_density_max         0.423
_refine_diff_density_min         -0.285
_refine_diff_density_rms         0.071
_refine_ls_extinction_coef       .
_refine_ls_extinction_method     none
_refine_ls_goodness_of_fit_ref   1.050
_refine_ls_hydrogen_treatment    constr
_refine_ls_matrix_type           full
_refine_ls_number_parameters     345
_refine_ls_number_reflns         7098
_refine_ls_number_restraints     0
_refine_ls_R_factor_all          0.0678
_refine_ls_R_factor_gt           0.0411
_refine_ls_restrained_S_all      1.050
_refine_ls_shift/su_max          0.002
_refine_ls_shift/su_mean         0.000
_refine_ls_structure_factor_coef Fsqd
_refine_ls_weighting_details     
'w=1/[\s^2^(Fo^2^)+(0.0356P)^2^+1.7535P] where P=(Fo^2^+2Fc^2^)/3'
_refine_ls_weighting_scheme      calc
_refine_ls_wR_factor_gt          0.0834
_refine_ls_wR_factor_ref         0.0955
_refine_special_details          ?
_olex2_refinement_description    
;
1. Fixed Uiso
 At 1.2 times of:
  All C(H) groups
 At 1.5 times of:
  All C(H,H,H) groups
2.a Ternary CH refined with riding coordinates:
 C22(H22), C25(H25), C28(H28), C31(H31)
2.b Aromatic/amide H refined with riding coordinates:
 C3(H3), C5(H5), C6(H6), C9(H9), C10(H10), C12(H12), C16(H16), C17(H17),
 C19(H19), C20(H20)
2.c Idealised Me refined as rotating group:
 C7(H7A,H7B,H7C), C14(H14A,H14B,H14C), C21(H21A,H21B,H21C), C23(H23A,H23B,
 H23C), C24(H24A,H24B,H24C), C26(H26A,H26B,H26C), C27(H27A,H27B,H27C), C29(H29A,
 H29B,H29C), C30(H30A,H30B,H30C), C32(H32A,H32B,H32C), C33(H33A,H33B,H33C)
;
_atom_sites_solution_hydrogens   geom
_atom_sites_solution_primary     dual
_atom_sites_solution_secondary   ?
loop_
_atom_site_label
_atom_site_type_symbol
_atom_site_fract_x
_atom_site_fract_y
_atom_site_fract_z
_atom_site_U_iso_or_equiv
_atom_site_adp_type
_atom_site_occupancy
_atom_site_site_symmetry_order
_atom_site_calc_flag
_atom_site_refinement_flags_posn
_atom_site_refinement_flags_adp
_atom_site_refinement_flags_occupancy
_atom_site_disorder_assembly
_atom_site_disorder_group
Co1 Co 0.74671(2) 0.32687(2) 0.24541(2) 0.01406(9) Uani 1 1 d . . . . .
P1 P 0.66466(4) 0.16270(5) 0.22663(3) 0.01439(13) Uani 1 1 d . . . . .
P2 P 0.81761(4) 0.50265(5) 0.25316(3) 0.01362(13) Uani 1 1 d . . . . .
N1 N 0.69393(12) 0.38075(15) 0.15242(9) 0.0156(4) Uani 1 1 d . . . . .
C1 C 0.61663(14) 0.32315(18) 0.11895(11) 0.0152(4) Uani 1 1 d . . . . .
C2 C 0.59290(15) 0.20877(18) 0.14714(11) 0.0152(5) Uani 1 1 d . . . . .
C3 C 0.51776(15) 0.14508(19) 0.11701(12) 0.0177(5) Uani 1 1 d . . . . .
H3 H 0.504363 0.068046 0.136920 0.021 Uiso 1 1 calc R . . . .
C4 C 0.46181(15) 0.1902(2) 0.05900(12) 0.0193(5) Uani 1 1 d . . . . .
C5 C 0.48265(16) 0.3057(2) 0.03421(12) 0.0220(5) Uani 1 1 d . . . . .
H5 H 0.444345 0.341047 -0.004257 0.026 Uiso 1 1 calc R . . . .
C6 C 0.55660(15) 0.3715(2) 0.06300(12) 0.0208(5) Uani 1 1 d . . . . .
H6 H 0.567013 0.450914 0.044602 0.025 Uiso 1 1 calc R . . . .
C7 C 0.38201(16) 0.1182(2) 0.02629(13) 0.0283(6) Uani 1 1 d . . . . .
H7A H 0.401163 0.041072 0.006196 0.042 Uiso 1 1 calc GR . . . .
H7B H 0.348245 0.167381 -0.011479 0.042 Uiso 1 1 calc GR . . . .
H7C H 0.344684 0.099340 0.062863 0.042 Uiso 1 1 calc GR . . . .
C8 C 0.73455(15) 0.47658(18) 0.11884(11) 0.0154(5) Uani 1 1 d . . . . .
C9 C 0.72566(15) 0.49706(19) 0.04516(11) 0.0182(5) Uani 1 1 d . . . . .
H9 H 0.689429 0.443108 0.014175 0.022 Uiso 1 1 calc R . . . .
C10 C 0.76812(15) 0.59346(19) 0.01655(12) 0.0184(5) Uani 1 1 d . . . . .
H10 H 0.759255 0.604781 -0.033550 0.022 Uiso 1 1 calc R . . . .
C11 C 0.82363(14) 0.67482(19) 0.05870(12) 0.0168(5) Uani 1 1 d . . . . .
C12 C 0.83774(15) 0.65066(18) 0.13125(11) 0.0161(5) Uani 1 1 d . . . . .
H12 H 0.877490 0.701759 0.161256 0.019 Uiso 1 1 calc R . . . .
C13 C 0.79546(14) 0.55368(18) 0.16170(11) 0.0151(5) Uani 1 1 d . . . . .
C14 C 0.86635(16) 0.7823(2) 0.02620(12) 0.0224(5) Uani 1 1 d . . . . .
H14A H 0.830405 0.856572 0.029035 0.034 Uiso 1 1 calc GR . . . .
H14B H 0.870746 0.764053 -0.023730 0.034 Uiso 1 1 calc GR . . . .
H14C H 0.925654 0.795952 0.052160 0.034 Uiso 1 1 calc GR . . . .
C15 C 0.80158(15) 0.27149(19) 0.33828(12) 0.0170(5) Uani 1 1 d . . . . .
C16 C 0.77803(16) 0.3186(2) 0.40149(12) 0.0215(5) Uani 1 1 d . . . . .
H16 H 0.731760 0.377718 0.398941 0.026 Uiso 1 1 calc R . . . .
C17 C 0.81964(17) 0.2822(2) 0.46772(13) 0.0261(6) Uani 1 1 d . . . . .
H17 H 0.800906 0.316208 0.509232 0.031 Uiso 1 1 calc R . . . .
C18 C 0.88805(17) 0.1971(2) 0.47465(13) 0.0265(6) Uani 1 1 d . . . . .
C19 C 0.91241(16) 0.1483(2) 0.41269(13) 0.0240(5) Uani 1 1 d . . . . .
H19 H 0.958837 0.089289 0.415706 0.029 Uiso 1 1 calc R . . . .
C20 C 0.86990(15) 0.18425(19) 0.34615(12) 0.0200(5) Uani 1 1 d . . . . .
H20 H 0.887829 0.148462 0.304799 0.024 Uiso 1 1 calc R . . . .
C21 C 0.9331(2) 0.1579(3) 0.54680(14) 0.0386(7) Uani 1 1 d . . . . .
H21A H 0.933383 0.226976 0.580186 0.058 Uiso 1 1 calc GR . . . .
H21B H 0.994145 0.133358 0.543342 0.058 Uiso 1 1 calc GR . . . .
H21C H 0.901253 0.087963 0.563836 0.058 Uiso 1 1 calc GR . . . .
C22 C 0.58949(15) 0.1135(2) 0.28936(12) 0.0217(5) Uani 1 1 d . . . . .
H22 H 0.543160 0.058848 0.263157 0.026 Uiso 1 1 calc R . . . .
C23 C 0.54368(17) 0.2277(2) 0.31427(14) 0.0318(6) Uani 1 1 d . . . . .
H23A H 0.587474 0.280253 0.342643 0.048 Uiso 1 1 calc GR . . . .
H23B H 0.498655 0.202134 0.343318 0.048 Uiso 1 1 calc GR . . . .
H23C H 0.515546 0.273975 0.272829 0.048 Uiso 1 1 calc GR . . . .
C24 C 0.63698(17) 0.0410(2) 0.35222(13) 0.0287(6) Uani 1 1 d . . . . .
H24A H 0.661978 -0.034696 0.334932 0.043 Uiso 1 1 calc GR . . . .
H24B H 0.594865 0.019474 0.384722 0.043 Uiso 1 1 calc GR . . . .
H24C H 0.684617 0.091539 0.377404 0.043 Uiso 1 1 calc GR . . . .
C25 C 0.72219(15) 0.02205(19) 0.20331(12) 0.0191(5) Uani 1 1 d . . . . .
H25 H 0.762169 -0.005190 0.246776 0.023 Uiso 1 1 calc R . . . .
C26 C 0.66162(17) -0.0861(2) 0.17851(13) 0.0255(5) Uani 1 1 d . . . . .
H26A H 0.627237 -0.109188 0.216348 0.038 Uiso 1 1 calc GR . . . .
H26B H 0.697399 -0.156672 0.167289 0.038 Uiso 1 1 calc GR . . . .
H26C H 0.621325 -0.062010 0.135968 0.038 Uiso 1 1 calc GR . . . .
C27 C 0.78013(17) 0.0551(2) 0.14688(14) 0.0310(6) Uani 1 1 d . . . . .
H27A H 0.742765 0.083956 0.103852 0.046 Uiso 1 1 calc GR . . . .
H27B H 0.813323 -0.017986 0.135572 0.046 Uiso 1 1 calc GR . . . .
H27C H 0.821548 0.120620 0.164966 0.046 Uiso 1 1 calc GR . . . .
C28 C 0.76925(14) 0.61738(19) 0.30834(11) 0.0163(5) Uani 1 1 d . . . . .
H28 H 0.778918 0.586076 0.358364 0.020 Uiso 1 1 calc R . . . .
C29 C 0.66930(15) 0.6211(2) 0.28490(13) 0.0246(5) Uani 1 1 d . . . . .
H29A H 0.644207 0.539076 0.290643 0.037 Uiso 1 1 calc GR . . . .
H29B H 0.657264 0.645933 0.234853 0.037 Uiso 1 1 calc GR . . . .
H29C H 0.642385 0.680829 0.314191 0.037 Uiso 1 1 calc GR . . . .
C30 C 0.81087(16) 0.74599(19) 0.30910(12) 0.0222(5) Uani 1 1 d . . . . .
H30A H 0.873836 0.740514 0.327987 0.033 Uiso 1 1 calc GR . . . .
H30B H 0.781207 0.800992 0.339238 0.033 Uiso 1 1 calc GR . . . .
H30C H 0.804210 0.778836 0.260562 0.033 Uiso 1 1 calc GR . . . .
C31 C 0.93780(14) 0.51766(19) 0.27971(11) 0.0165(5) Uani 1 1 d . . . . .
H31 H 0.955722 0.602132 0.265962 0.020 Uiso 1 1 calc R . . . .
C32 C 0.96353(15) 0.5039(2) 0.36007(12) 0.0213(5) Uani 1 1 d . . . . .
H32A H 0.932777 0.566697 0.384570 0.032 Uiso 1 1 calc GR . . . .
H32B H 1.027560 0.514748 0.372306 0.032 Uiso 1 1 calc GR . . . .
H32C H 0.946741 0.421568 0.374841 0.032 Uiso 1 1 calc GR . . . .
C33 C 0.98670(15) 0.4236(2) 0.23946(13) 0.0239(5) Uani 1 1 d . . . . .
H33A H 0.969793 0.339859 0.251784 0.036 Uiso 1 1 calc GR . . . .
H33B H 1.050625 0.434124 0.252643 0.036 Uiso 1 1 calc GR . . . .
H33C H 0.971013 0.436463 0.188168 0.036 Uiso 1 1 calc GR . . . .

loop_
_atom_site_aniso_label
_atom_site_aniso_U_11
_atom_site_aniso_U_22
_atom_site_aniso_U_33
_atom_site_aniso_U_23
_atom_site_aniso_U_13
_atom_site_aniso_U_12
Co1 0.01355(17) 0.01373(14) 0.01411(16) 0.00226(11) -0.00079(12) 0.00010(12)
P1 0.0135(3) 0.0145(3) 0.0146(3) 0.0028(2) 0.0003(2) -0.0003(2)
P2 0.0130(3) 0.0141(3) 0.0131(3) 0.0006(2) -0.0004(2) 0.0007(2)
N1 0.0145(10) 0.0153(9) 0.0157(10) 0.0029(7) -0.0023(8) -0.0012(7)
C1 0.0131(11) 0.0155(10) 0.0167(11) 0.0002(8) 0.0012(9) 0.0007(9)
C2 0.0139(12) 0.0166(10) 0.0152(11) 0.0015(8) 0.0021(9) 0.0010(8)
C3 0.0163(12) 0.0169(10) 0.0200(12) 0.0023(9) 0.0028(10) -0.0015(9)
C4 0.0139(12) 0.0253(12) 0.0179(12) -0.0012(9) -0.0009(9) -0.0008(9)
C5 0.0164(13) 0.0251(12) 0.0226(13) 0.0051(9) -0.0041(10) 0.0005(10)
C6 0.0187(13) 0.0179(11) 0.0242(13) 0.0059(9) -0.0021(10) -0.0029(9)
C7 0.0220(14) 0.0329(13) 0.0276(14) 0.0030(11) -0.0051(11) -0.0103(11)
C8 0.0154(12) 0.0133(10) 0.0172(11) 0.0026(8) 0.0010(9) 0.0014(8)
C9 0.0178(12) 0.0187(10) 0.0166(11) 0.0001(9) -0.0024(9) -0.0029(9)
C10 0.0195(13) 0.0233(11) 0.0117(11) 0.0027(9) -0.0002(9) -0.0013(9)
C11 0.0140(12) 0.0184(10) 0.0181(11) 0.0024(9) 0.0029(9) 0.0015(9)
C12 0.0145(12) 0.0167(10) 0.0167(11) -0.0009(8) 0.0009(9) -0.0007(9)
C13 0.0154(12) 0.0153(10) 0.0143(11) 0.0007(8) 0.0009(9) 0.0024(9)
C14 0.0233(14) 0.0254(12) 0.0191(13) 0.0030(9) 0.0046(10) -0.0038(10)
C15 0.0153(12) 0.0162(10) 0.0184(12) 0.0024(9) -0.0011(9) -0.0047(9)
C16 0.0205(13) 0.0218(11) 0.0222(13) 0.0024(9) 0.0028(10) 0.0012(10)
C17 0.0340(16) 0.0278(12) 0.0164(12) 0.0009(10) 0.0039(11) -0.0053(11)
C18 0.0283(15) 0.0272(12) 0.0211(13) 0.0080(10) -0.0069(11) -0.0081(11)
C19 0.0204(13) 0.0185(11) 0.0305(14) 0.0068(10) -0.0060(11) 0.0016(10)
C20 0.0201(13) 0.0184(11) 0.0207(12) 0.0010(9) 0.0000(10) 0.0000(9)
C21 0.0435(18) 0.0426(16) 0.0252(15) 0.0143(12) -0.0112(13) -0.0107(14)
C22 0.0157(13) 0.0277(12) 0.0214(13) 0.0035(10) 0.0024(10) -0.0043(10)
C23 0.0224(15) 0.0454(15) 0.0292(15) -0.0024(12) 0.0089(12) 0.0042(12)
C24 0.0293(15) 0.0376(14) 0.0192(13) 0.0106(11) 0.0039(11) -0.0046(11)
C25 0.0175(12) 0.0200(11) 0.0189(12) 0.0015(9) -0.0004(10) 0.0017(9)
C26 0.0279(14) 0.0197(11) 0.0267(14) -0.0005(10) -0.0040(11) -0.0002(10)
C27 0.0276(15) 0.0313(13) 0.0363(16) -0.0025(11) 0.0123(12) 0.0034(11)
C28 0.0170(12) 0.0179(10) 0.0138(11) 0.0015(8) 0.0013(9) 0.0034(9)
C29 0.0196(13) 0.0255(12) 0.0295(14) 0.0033(10) 0.0069(11) 0.0045(10)
C30 0.0254(14) 0.0170(11) 0.0234(13) -0.0030(9) 0.0013(11) 0.0021(10)
C31 0.0125(11) 0.0178(10) 0.0189(12) 0.0001(9) 0.0006(9) 0.0000(9)
C32 0.0170(12) 0.0248(11) 0.0205(12) 0.0015(9) -0.0033(10) -0.0013(10)
C33 0.0176(13) 0.0296(13) 0.0249(14) -0.0025(10) 0.0038(11) 0.0036(10)

_geom_special_details            
;
 All esds (except the esd in the dihedral angle between two l.s. planes)
 are estimated using the full covariance matrix.  The cell esds are taken
 into account individually in the estimation of esds in distances, angles
 and torsion angles; correlations between esds in cell parameters are only
 used when they are defined by crystal symmetry.  An approximate (isotropic)
 treatment of cell esds is used for estimating esds involving l.s. planes.
;
loop_
_geom_bond_atom_site_label_1
_geom_bond_atom_site_label_2
_geom_bond_distance
_geom_bond_site_symmetry_2
_geom_bond_publ_flag
Co1 P1 2.1757(6) . ?
Co1 P2 2.1849(6) . ?
Co1 N1 1.9261(18) . ?
Co1 C15 1.939(2) . ?
P1 C2 1.807(2) . ?
P1 C22 1.845(2) . ?
P1 C25 1.843(2) . ?
P2 C13 1.809(2) . ?
P2 C28 1.845(2) . ?
P2 C31 1.841(2) . ?
N1 C1 1.406(3) . ?
N1 C8 1.407(3) . ?
C1 C2 1.417(3) . ?
C1 C6 1.404(3) . ?
C2 C3 1.391(3) . ?
C3 H3 0.9500 . ?
C3 C4 1.385(3) . ?
C4 C5 1.390(3) . ?
C4 C7 1.505(3) . ?
C5 H5 0.9500 . ?
C5 C6 1.382(3) . ?
C6 H6 0.9500 . ?
C7 H7A 0.9800 . ?
C7 H7B 0.9800 . ?
C7 H7C 0.9800 . ?
C8 C9 1.405(3) . ?
C8 C13 1.419(3) . ?
C9 H9 0.9500 . ?
C9 C10 1.380(3) . ?
C10 H10 0.9500 . ?
C10 C11 1.395(3) . ?
C11 C12 1.389(3) . ?
C11 C14 1.508(3) . ?
C12 H12 0.9500 . ?
C12 C13 1.400(3) . ?
C14 H14A 0.9800 . ?
C14 H14B 0.9800 . ?
C14 H14C 0.9800 . ?
C15 C16 1.397(3) . ?
C15 C20 1.400(3) . ?
C16 H16 0.9500 . ?
C16 C17 1.385(3) . ?
C17 H17 0.9500 . ?
C17 C18 1.385(3) . ?
C18 C19 1.388(3) . ?
C18 C21 1.506(3) . ?
C19 H19 0.9500 . ?
C19 C20 1.393(3) . ?
C20 H20 0.9500 . ?
C21 H21A 0.9800 . ?
C21 H21B 0.9800 . ?
C21 H21C 0.9800 . ?
C22 H22 1.0000 . ?
C22 C23 1.528(3) . ?
C22 C24 1.525(3) . ?
C23 H23A 0.9800 . ?
C23 H23B 0.9800 . ?
C23 H23C 0.9800 . ?
C24 H24A 0.9800 . ?
C24 H24B 0.9800 . ?
C24 H24C 0.9800 . ?
C25 H25 1.0000 . ?
C25 C26 1.526(3) . ?
C25 C27 1.525(3) . ?
C26 H26A 0.9800 . ?
C26 H26B 0.9800 . ?
C26 H26C 0.9800 . ?
C27 H27A 0.9800 . ?
C27 H27B 0.9800 . ?
C27 H27C 0.9800 . ?
C28 H28 1.0000 . ?
C28 C29 1.530(3) . ?
C28 C30 1.530(3) . ?
C29 H29A 0.9800 . ?
C29 H29B 0.9800 . ?
C29 H29C 0.9800 . ?
C30 H30A 0.9800 . ?
C30 H30B 0.9800 . ?
C30 H30C 0.9800 . ?
C31 H31 1.0000 . ?
C31 C32 1.529(3) . ?
C31 C33 1.530(3) . ?
C32 H32A 0.9800 . ?
C32 H32B 0.9800 . ?
C32 H32C 0.9800 . ?
C33 H33A 0.9800 . ?
C33 H33B 0.9800 . ?
C33 H33C 0.9800 . ?

loop_
_geom_angle_atom_site_label_1
_geom_angle_atom_site_label_2
_geom_angle_atom_site_label_3
_geom_angle
_geom_angle_site_symmetry_1
_geom_angle_site_symmetry_3
_geom_angle_publ_flag
P1 Co1 P2 172.63(2) . . ?
N1 Co1 P1 86.56(5) . . ?
N1 Co1 P2 86.42(5) . . ?
N1 Co1 C15 179.00(9) . . ?
C15 Co1 P1 93.55(6) . . ?
C15 Co1 P2 93.51(6) . . ?
C2 P1 Co1 100.32(7) . . ?
C2 P1 C22 105.05(11) . . ?
C2 P1 C25 106.33(10) . . ?
C22 P1 Co1 121.76(8) . . ?
C25 P1 Co1 115.57(8) . . ?
C25 P1 C22 106.10(10) . . ?
C13 P2 Co1 100.21(7) . . ?
C13 P2 C28 107.69(10) . . ?
C13 P2 C31 106.32(10) . . ?
C28 P2 Co1 113.01(7) . . ?
C31 P2 Co1 124.12(7) . . ?
C31 P2 C28 104.37(10) . . ?
C1 N1 Co1 119.81(14) . . ?
C1 N1 C8 121.21(18) . . ?
C8 N1 Co1 118.98(14) . . ?
N1 C1 C2 117.41(19) . . ?
C6 C1 N1 126.48(19) . . ?
C6 C1 C2 116.0(2) . . ?
C1 C2 P1 113.57(16) . . ?
C3 C2 P1 125.13(16) . . ?
C3 C2 C1 121.2(2) . . ?
C2 C3 H3 118.9 . . ?
C4 C3 C2 122.3(2) . . ?
C4 C3 H3 118.9 . . ?
C3 C4 C5 116.2(2) . . ?
C3 C4 C7 121.3(2) . . ?
C5 C4 C7 122.5(2) . . ?
C4 C5 H5 118.5 . . ?
C6 C5 C4 122.9(2) . . ?
C6 C5 H5 118.5 . . ?
C1 C6 H6 119.4 . . ?
C5 C6 C1 121.2(2) . . ?
C5 C6 H6 119.4 . . ?
C4 C7 H7A 109.5 . . ?
C4 C7 H7B 109.5 . . ?
C4 C7 H7C 109.5 . . ?
H7A C7 H7B 109.5 . . ?
H7A C7 H7C 109.5 . . ?
H7B C7 H7C 109.5 . . ?
N1 C8 C13 118.00(19) . . ?
C9 C8 N1 125.51(19) . . ?
C9 C8 C13 116.28(19) . . ?
C8 C9 H9 119.1 . . ?
C10 C9 C8 121.8(2) . . ?
C10 C9 H9 119.1 . . ?
C9 C10 H10 118.9 . . ?
C9 C10 C11 122.2(2) . . ?
C11 C10 H10 118.9 . . ?
C10 C11 C14 121.0(2) . . ?
C12 C11 C10 116.59(19) . . ?
C12 C11 C14 122.4(2) . . ?
C11 C12 H12 118.8 . . ?
C11 C12 C13 122.3(2) . . ?
C13 C12 H12 118.8 . . ?
C8 C13 P2 112.98(15) . . ?
C12 C13 P2 126.23(17) . . ?
C12 C13 C8 120.5(2) . . ?
C11 C14 H14A 109.5 . . ?
C11 C14 H14B 109.5 . . ?
C11 C14 H14C 109.5 . . ?
H14A C14 H14B 109.5 . . ?
H14A C14 H14C 109.5 . . ?
H14B C14 H14C 109.5 . . ?
C16 C15 Co1 122.57(17) . . ?
C16 C15 C20 115.6(2) . . ?
C20 C15 Co1 121.77(17) . . ?
C15 C16 H16 118.8 . . ?
C17 C16 C15 122.4(2) . . ?
C17 C16 H16 118.8 . . ?
C16 C17 H17 119.3 . . ?
C16 C17 C18 121.3(2) . . ?
C18 C17 H17 119.3 . . ?
C17 C18 C19 117.5(2) . . ?
C17 C18 C21 121.1(2) . . ?
C19 C18 C21 121.4(2) . . ?
C18 C19 H19 119.5 . . ?
C18 C19 C20 121.1(2) . . ?
C20 C19 H19 119.5 . . ?
C15 C20 H20 119.0 . . ?
C19 C20 C15 122.1(2) . . ?
C19 C20 H20 119.0 . . ?
C18 C21 H21A 109.5 . . ?
C18 C21 H21B 109.5 . . ?
C18 C21 H21C 109.5 . . ?
H21A C21 H21B 109.5 . . ?
H21A C21 H21C 109.5 . . ?
H21B C21 H21C 109.5 . . ?
P1 C22 H22 108.1 . . ?
C23 C22 P1 108.63(16) . . ?
C23 C22 H22 108.1 . . ?
C24 C22 P1 112.55(16) . . ?
C24 C22 H22 108.1 . . ?
C24 C22 C23 111.3(2) . . ?
C22 C23 H23A 109.5 . . ?
C22 C23 H23B 109.5 . . ?
C22 C23 H23C 109.5 . . ?
H23A C23 H23B 109.5 . . ?
H23A C23 H23C 109.5 . . ?
H23B C23 H23C 109.5 . . ?
C22 C24 H24A 109.5 . . ?
C22 C24 H24B 109.5 . . ?
C22 C24 H24C 109.5 . . ?
H24A C24 H24B 109.5 . . ?
H24A C24 H24C 109.5 . . ?
H24B C24 H24C 109.5 . . ?
P1 C25 H25 107.6 . . ?
C26 C25 P1 114.83(16) . . ?
C26 C25 H25 107.6 . . ?
C27 C25 P1 108.54(15) . . ?
C27 C25 H25 107.6 . . ?
C27 C25 C26 110.5(2) . . ?
C25 C26 H26A 109.5 . . ?
C25 C26 H26B 109.5 . . ?
C25 C26 H26C 109.5 . . ?
H26A C26 H26B 109.5 . . ?
H26A C26 H26C 109.5 . . ?
H26B C26 H26C 109.5 . . ?
C25 C27 H27A 109.5 . . ?
C25 C27 H27B 109.5 . . ?
C25 C27 H27C 109.5 . . ?
H27A C27 H27B 109.5 . . ?
H27A C27 H27C 109.5 . . ?
H27B C27 H27C 109.5 . . ?
P2 C28 H28 107.1 . . ?
C29 C28 P2 108.38(15) . . ?
C29 C28 H28 107.1 . . ?
C29 C28 C30 112.01(18) . . ?
C30 C28 P2 114.80(15) . . ?
C30 C28 H28 107.1 . . ?
C28 C29 H29A 109.5 . . ?
C28 C29 H29B 109.5 . . ?
C28 C29 H29C 109.5 . . ?
H29A C29 H29B 109.5 . . ?
H29A C29 H29C 109.5 . . ?
H29B C29 H29C 109.5 . . ?
C28 C30 H30A 109.5 . . ?
C28 C30 H30B 109.5 . . ?
C28 C30 H30C 109.5 . . ?
H30A C30 H30B 109.5 . . ?
H30A C30 H30C 109.5 . . ?
H30B C30 H30C 109.5 . . ?
P2 C31 H31 107.9 . . ?
C32 C31 P2 111.81(15) . . ?
C32 C31 H31 107.9 . . ?
C32 C31 C33 111.03(18) . . ?
C33 C31 P2 110.01(15) . . ?
C33 C31 H31 107.9 . . ?
C31 C32 H32A 109.5 . . ?
C31 C32 H32B 109.5 . . ?
C31 C32 H32C 109.5 . . ?
H32A C32 H32B 109.5 . . ?
H32A C32 H32C 109.5 . . ?
H32B C32 H32C 109.5 . . ?
C31 C33 H33A 109.5 . . ?
C31 C33 H33B 109.5 . . ?
C31 C33 H33C 109.5 . . ?
H33A C33 H33B 109.5 . . ?
H33A C33 H33C 109.5 . . ?
H33B C33 H33C 109.5 . . ?

loop_
_geom_torsion_atom_site_label_1
_geom_torsion_atom_site_label_2
_geom_torsion_atom_site_label_3
_geom_torsion_atom_site_label_4
_geom_torsion
_geom_torsion_site_symmetry_1
_geom_torsion_site_symmetry_2
_geom_torsion_site_symmetry_3
_geom_torsion_site_symmetry_4
_geom_torsion_publ_flag
Co1 P1 C2 C1 6.29(17) . . . . ?
Co1 P1 C2 C3 -169.94(18) . . . . ?
Co1 P1 C22 C23 41.65(19) . . . . ?
Co1 P1 C22 C24 -82.02(18) . . . . ?
Co1 P1 C25 C26 -170.40(14) . . . . ?
Co1 P1 C25 C27 -46.22(18) . . . . ?
Co1 P2 C13 C8 6.84(16) . . . . ?
Co1 P2 C13 C12 -167.19(18) . . . . ?
Co1 P2 C28 C29 -47.98(16) . . . . ?
Co1 P2 C28 C30 -174.04(13) . . . . ?
Co1 P2 C31 C32 -77.20(16) . . . . ?
Co1 P2 C31 C33 46.65(18) . . . . ?
Co1 N1 C1 C2 -15.1(3) . . . . ?
Co1 N1 C1 C6 160.21(18) . . . . ?
Co1 N1 C8 C9 155.80(18) . . . . ?
Co1 N1 C8 C13 -18.7(3) . . . . ?
Co1 C15 C16 C17 -177.52(18) . . . . ?
Co1 C15 C20 C19 176.97(17) . . . . ?
P1 C2 C3 C4 175.07(17) . . . . ?
N1 C1 C2 P1 4.0(3) . . . . ?
N1 C1 C2 C3 -179.58(19) . . . . ?
N1 C1 C6 C5 179.8(2) . . . . ?
N1 C8 C9 C10 -179.9(2) . . . . ?
N1 C8 C13 P2 5.7(3) . . . . ?
N1 C8 C13 C12 -179.86(19) . . . . ?
C1 N1 C8 C9 -23.4(3) . . . . ?
C1 N1 C8 C13 162.13(19) . . . . ?
C1 C2 C3 C4 -0.9(3) . . . . ?
C2 P1 C22 C23 -70.98(18) . . . . ?
C2 P1 C22 C24 165.35(17) . . . . ?
C2 P1 C25 C26 -60.08(19) . . . . ?
C2 P1 C25 C27 64.09(18) . . . . ?
C2 C1 C6 C5 -4.8(3) . . . . ?
C2 C3 C4 C5 -2.8(3) . . . . ?
C2 C3 C4 C7 178.6(2) . . . . ?
C3 C4 C5 C6 2.6(3) . . . . ?
C4 C5 C6 C1 1.3(4) . . . . ?
C6 C1 C2 P1 -171.76(16) . . . . ?
C6 C1 C2 C3 4.6(3) . . . . ?
C7 C4 C5 C6 -178.8(2) . . . . ?
C8 N1 C1 C2 164.09(19) . . . . ?
C8 N1 C1 C6 -20.6(3) . . . . ?
C8 C9 C10 C11 1.2(3) . . . . ?
C9 C8 C13 P2 -169.28(16) . . . . ?
C9 C8 C13 C12 5.1(3) . . . . ?
C9 C10 C11 C12 3.0(3) . . . . ?
C9 C10 C11 C14 -177.6(2) . . . . ?
C10 C11 C12 C13 -3.1(3) . . . . ?
C11 C12 C13 P2 172.59(17) . . . . ?
C11 C12 C13 C8 -1.0(3) . . . . ?
C13 P2 C28 C29 61.74(17) . . . . ?
C13 P2 C28 C30 -64.31(18) . . . . ?
C13 P2 C31 C32 167.87(15) . . . . ?
C13 P2 C31 C33 -68.28(17) . . . . ?
C13 C8 C9 C10 -5.3(3) . . . . ?
C14 C11 C12 C13 177.5(2) . . . . ?
C15 C16 C17 C18 0.6(4) . . . . ?
C16 C15 C20 C19 -0.9(3) . . . . ?
C16 C17 C18 C19 -1.0(3) . . . . ?
C16 C17 C18 C21 180.0(2) . . . . ?
C17 C18 C19 C20 0.4(3) . . . . ?
C18 C19 C20 C15 0.6(4) . . . . ?
C20 C15 C16 C17 0.4(3) . . . . ?
C21 C18 C19 C20 179.5(2) . . . . ?
C22 P1 C2 C1 133.38(16) . . . . ?
C22 P1 C2 C3 -42.9(2) . . . . ?
C22 P1 C25 C26 51.40(19) . . . . ?
C22 P1 C25 C27 175.58(17) . . . . ?
C25 P1 C2 C1 -114.41(17) . . . . ?
C25 P1 C2 C3 69.4(2) . . . . ?
C25 P1 C22 C23 176.64(16) . . . . ?
C25 P1 C22 C24 52.98(19) . . . . ?
C28 P2 C13 C8 -111.47(16) . . . . ?
C28 P2 C13 C12 74.5(2) . . . . ?
C28 P2 C31 C32 54.18(17) . . . . ?
C28 P2 C31 C33 178.04(15) . . . . ?
C31 P2 C13 C8 137.14(16) . . . . ?
C31 P2 C13 C12 -36.9(2) . . . . ?
C31 P2 C28 C29 174.46(15) . . . . ?
C31 P2 C28 C30 48.40(18) . . . . ?

_shelx_res_file                  
;
TITL bjf472_a.res in P2(1)/c
    bjf472.res
    created by SHELXL-2018/3 at 17:00:38 on 17-Apr-2018
REM Old TITL BJF472 in P2(1)/c
REM SHELXT solution in P2(1)/c: R1 0.101, Rweak 0.004, Alpha 0.035
REM <I/s> 0.385 for 351 systematic absences, Orientation as input
REM Formula found by SHELXT: C33 N P2 Co
CELL 0.71073 15.2735 10.83 18.9925 90 98.062 90
ZERR 4 0.002 0.0014 0.0025 0 0.004 0
LATT 1
SYMM -X,0.5+Y,0.5-Z
SFAC C H N P Co
UNIT 132 188 4 8 4

L.S. 10
PLAN  20
SIZE 0.074 0.183 0.272
TEMP -163.15
BOND $H
wpdb -1
more -1
htab
conf
fmap 2 53
ACTA
OMIT 1 0 0
REM <olex2.extras>
REM <HklSrc "%.\\BJF472.hkl">
REM </olex2.extras>

WGHT    0.035600    1.753500
FVAR       0.38707
CO1   5    0.746714    0.326868    0.245405    11.00000    0.01355    0.01373 =
         0.01411    0.00226   -0.00079    0.00010
P1    4    0.664657    0.162695    0.226633    11.00000    0.01353    0.01454 =
         0.01464    0.00284    0.00031   -0.00034
P2    4    0.817614    0.502654    0.253163    11.00000    0.01300    0.01408 =
         0.01315    0.00059   -0.00041    0.00073
N1    3    0.693930    0.380751    0.152419    11.00000    0.01452    0.01526 =
         0.01573    0.00293   -0.00233   -0.00124
C1    1    0.616629    0.323151    0.118954    11.00000    0.01309    0.01553 =
         0.01670    0.00022    0.00121    0.00070
C2    1    0.592896    0.208765    0.147145    11.00000    0.01388    0.01657 =
         0.01523    0.00149    0.00210    0.00101
C3    1    0.517755    0.145082    0.117015    11.00000    0.01628    0.01687 =
         0.01995    0.00226    0.00279   -0.00154
AFIX  43
H3    2    0.504363    0.068046    0.136920    11.00000   -1.20000
AFIX   0
C4    1    0.461811    0.190152    0.058995    11.00000    0.01386    0.02526 =
         0.01787   -0.00119   -0.00088   -0.00084
C5    1    0.482651    0.305710    0.034205    11.00000    0.01638    0.02509 =
         0.02256    0.00514   -0.00411    0.00048
AFIX  43
H5    2    0.444345    0.341047   -0.004257    11.00000   -1.20000
AFIX   0
C6    1    0.556602    0.371509    0.063002    11.00000    0.01870    0.01789 =
         0.02420    0.00594   -0.00210   -0.00294
AFIX  43
H6    2    0.567013    0.450914    0.044602    11.00000   -1.20000
AFIX   0
C7    1    0.382014    0.118210    0.026290    11.00000    0.02200    0.03289 =
         0.02757    0.00295   -0.00508   -0.01032
AFIX 137
H7A   2    0.401163    0.041072    0.006196    11.00000   -1.50000
H7B   2    0.348245    0.167381   -0.011479    11.00000   -1.50000
H7C   2    0.344684    0.099340    0.062863    11.00000   -1.50000
AFIX   0
C8    1    0.734553    0.476576    0.118845    11.00000    0.01536    0.01334 =
         0.01720    0.00257    0.00096    0.00140
C9    1    0.725657    0.497063    0.045155    11.00000    0.01777    0.01873 =
         0.01660    0.00007   -0.00236   -0.00291
AFIX  43
H9    2    0.689429    0.443108    0.014175    11.00000   -1.20000
AFIX   0
C10   1    0.768122    0.593457    0.016546    11.00000    0.01953    0.02331 =
         0.01165    0.00269   -0.00017   -0.00134
AFIX  43
H10   2    0.759255    0.604781   -0.033550    11.00000   -1.20000
AFIX   0
C11   1    0.823627    0.674823    0.058704    11.00000    0.01404    0.01836 =
         0.01808    0.00241    0.00290    0.00150
C12   1    0.837740    0.650659    0.131254    11.00000    0.01448    0.01669 =
         0.01668   -0.00091    0.00088   -0.00065
AFIX  43
H12   2    0.877490    0.701759    0.161256    11.00000   -1.20000
AFIX   0
C13   1    0.795461    0.553684    0.161703    11.00000    0.01540    0.01531 =
         0.01427    0.00070    0.00088    0.00239
C14   1    0.866346    0.782251    0.026198    11.00000    0.02329    0.02539 =
         0.01910    0.00296    0.00457   -0.00377
AFIX 137
H14A  2    0.830405    0.856572    0.029035    11.00000   -1.50000
H14B  2    0.870746    0.764053   -0.023730    11.00000   -1.50000
H14C  2    0.925654    0.795952    0.052160    11.00000   -1.50000
AFIX   0
C15   1    0.801585    0.271488    0.338282    11.00000    0.01533    0.01622 =
         0.01839    0.00236   -0.00113   -0.00472
C16   1    0.778028    0.318567    0.401492    11.00000    0.02053    0.02180 =
         0.02218    0.00240    0.00276    0.00125
AFIX  43
H16   2    0.731760    0.377718    0.398941    11.00000   -1.20000
AFIX   0
C17   1    0.819643    0.282179    0.467723    11.00000    0.03405    0.02784 =
         0.01642    0.00092    0.00394   -0.00526
AFIX  43
H17   2    0.800906    0.316208    0.509232    11.00000   -1.20000
AFIX   0
C18   1    0.888047    0.197144    0.474647    11.00000    0.02827    0.02719 =
         0.02109    0.00802   -0.00690   -0.00807
C19   1    0.912412    0.148256    0.412689    11.00000    0.02036    0.01847 =
         0.03054    0.00677   -0.00595    0.00160
AFIX  43
H19   2    0.958837    0.089289    0.415706    11.00000   -1.20000
AFIX   0
C20   1    0.869896    0.184253    0.346154    11.00000    0.02012    0.01838 =
         0.02066    0.00097   -0.00004   -0.00004
AFIX  43
H20   2    0.887829    0.148462    0.304799    11.00000   -1.20000
AFIX   0
C21   1    0.933145    0.157937    0.546804    11.00000    0.04347    0.04263 =
         0.02520    0.01430   -0.01116   -0.01074
AFIX 137
H21A  2    0.933383    0.226976    0.580186    11.00000   -1.50000
H21B  2    0.994145    0.133358    0.543342    11.00000   -1.50000
H21C  2    0.901253    0.087963    0.563836    11.00000   -1.50000
AFIX   0
C22   1    0.589487    0.113505    0.289363    11.00000    0.01573    0.02773 =
         0.02143    0.00353    0.00238   -0.00434
AFIX  13
H22   2    0.543160    0.058848    0.263157    11.00000   -1.20000
AFIX   0
C23   1    0.543682    0.227711    0.314273    11.00000    0.02244    0.04538 =
         0.02920   -0.00243    0.00893    0.00420
AFIX 137
H23A  2    0.587474    0.280253    0.342643    11.00000   -1.50000
H23B  2    0.498655    0.202134    0.343318    11.00000   -1.50000
H23C  2    0.515546    0.273975    0.272829    11.00000   -1.50000
AFIX   0
C24   1    0.636980    0.040976    0.352221    11.00000    0.02933    0.03761 =
         0.01917    0.01056    0.00391   -0.00459
AFIX 137
H24A  2    0.661978   -0.034696    0.334932    11.00000   -1.50000
H24B  2    0.594865    0.019474    0.384722    11.00000   -1.50000
H24C  2    0.684617    0.091539    0.377404    11.00000   -1.50000
AFIX   0
C25   1    0.722186    0.022050    0.203313    11.00000    0.01748    0.01995 =
         0.01892    0.00150   -0.00037    0.00170
AFIX  13
H25   2    0.762169   -0.005190    0.246776    11.00000   -1.20000
AFIX   0
C26   1    0.661621   -0.086129    0.178512    11.00000    0.02790    0.01971 =
         0.02673   -0.00049   -0.00395   -0.00019
AFIX 137
H26A  2    0.627237   -0.109188    0.216348    11.00000   -1.50000
H26B  2    0.697399   -0.156672    0.167289    11.00000   -1.50000
H26C  2    0.621325   -0.062010    0.135968    11.00000   -1.50000
AFIX   0
C27   1    0.780134    0.055115    0.146883    11.00000    0.02763    0.03127 =
         0.03631   -0.00250    0.01231    0.00335
AFIX 137
H27A  2    0.742765    0.083956    0.103852    11.00000   -1.50000
H27B  2    0.813323   -0.017986    0.135572    11.00000   -1.50000
H27C  2    0.821548    0.120620    0.164966    11.00000   -1.50000
AFIX   0
C28   1    0.769254    0.617378    0.308340    11.00000    0.01700    0.01791 =
         0.01376    0.00147    0.00134    0.00335
AFIX  13
H28   2    0.778918    0.586076    0.358364    11.00000   -1.20000
AFIX   0
C29   1    0.669298    0.621142    0.284901    11.00000    0.01964    0.02553 =
         0.02950    0.00334    0.00689    0.00448
AFIX 137
H29A  2    0.644207    0.539076    0.290643    11.00000   -1.50000
H29B  2    0.657264    0.645933    0.234853    11.00000   -1.50000
H29C  2    0.642385    0.680829    0.314191    11.00000   -1.50000
AFIX   0
C30   1    0.810868    0.745992    0.309100    11.00000    0.02541    0.01703 =
         0.02340   -0.00303    0.00129    0.00213
AFIX 137
H30A  2    0.873836    0.740514    0.327987    11.00000   -1.50000
H30B  2    0.781207    0.800992    0.339238    11.00000   -1.50000
H30C  2    0.804210    0.778836    0.260562    11.00000   -1.50000
AFIX   0
C31   1    0.937800    0.517664    0.279709    11.00000    0.01246    0.01775 =
         0.01887    0.00007    0.00065    0.00001
AFIX  13
H31   2    0.955722    0.602132    0.265962    11.00000   -1.20000
AFIX   0
C32   1    0.963529    0.503937    0.360070    11.00000    0.01699    0.02479 =
         0.02054    0.00146   -0.00330   -0.00127
AFIX 137
H32A  2    0.932777    0.566697    0.384570    11.00000   -1.50000
H32B  2    1.027560    0.514748    0.372306    11.00000   -1.50000
H32C  2    0.946741    0.421568    0.374841    11.00000   -1.50000
AFIX   0
C33   1    0.986703    0.423572    0.239459    11.00000    0.01760    0.02957 =
         0.02491   -0.00250    0.00382    0.00360
AFIX 137
H33A  2    0.969793    0.339859    0.251784    11.00000   -1.50000
H33B  2    1.050625    0.434124    0.252643    11.00000   -1.50000
H33C  2    0.971013    0.436463    0.188168    11.00000   -1.50000
AFIX   0
HKLF 4


REM  bjf472_a.res in P2(1)/c
REM wR2 = 0.0955, GooF = S = 1.050, Restrained GooF = 1.050 for all data
REM R1 = 0.0411 for 5311 Fo > 4sig(Fo) and 0.0678 for all 7098 data
REM 345 parameters refined using 0 restraints

END

WGHT      0.0356      1.7547

REM No hydrogen bonds found for HTAB generation

REM Highest difference peak  0.423,  deepest hole -0.285,  1-sigma level  0.071
Q1    1   0.8798  0.5060  0.2689  11.00000  0.05    0.42
Q2    1   0.7164  0.3346  0.1746  11.00000  0.05    0.39
Q3    1   0.8169  0.6177  0.0394  11.00000  0.05    0.37
Q4    1   0.6194  0.1618  0.1791  11.00000  0.05    0.36
Q5    1   0.7859  0.4084  0.2623  11.00000  0.05    0.35
Q6    1   0.8035  0.5569  0.2943  11.00000  0.05    0.35
Q7    1   0.7174  0.2209  0.2448  11.00000  0.05    0.35
Q8    1   0.7616  0.5183  0.1427  11.00000  0.05    0.35
Q9    1   0.6175  0.1358  0.2606  11.00000  0.05    0.34
Q10   1   0.6789  0.3367  0.2521  11.00000  0.05    0.34
Q11   1   0.5354  0.3221  0.0397  11.00000  0.05    0.33
Q12   1   0.4774  0.2490  0.0508  11.00000  0.05    0.31
Q13   1   0.7965  0.3112  0.3659  11.00000  0.05    0.31
Q14   1   0.8989  0.1848  0.4425  11.00000  0.05    0.29
Q15   1   0.3803  0.0414  0.0369  11.00000  0.05    0.29
Q16   1   0.8198  0.2067  0.3392  11.00000  0.05    0.29
Q17   1   0.7343  0.5606  0.0389  11.00000  0.05    0.29
Q18   1   0.7167  0.4372  0.1404  11.00000  0.05    0.29
Q19   1   0.4808  0.1943  0.0987  11.00000  0.05    0.29
Q20   1   0.7003  0.0827  0.2236  11.00000  0.05    0.29
;
_shelx_res_checksum              74940
_olex2_submission_special_instructions 'No special instructions were received'
####################################################################### 
# 
# This file contains crystal structure data downloaded from the 
# Cambridge Structural Database (CSD) hosted by the Cambridge 
# Crystallographic Data Centre (CCDC).
# 
# Full information about CCDC data access policies and citation 
# guidelines are available at http://www.ccdc.cam.ac.uk/access/V1 
# 
# Audit and citation data items may have been added by the CCDC. 
# Please retain this information to preserve the provenance of 
# this file and to allow appropriate attribution of the data. 
# 
#######################################################################

data_monoc2c2
_database_code_depnum_ccdc_archive 'CCDC 1868268'
loop_
_audit_author_name
_audit_author_address
'Nattamai Bhuvanesh'
;Texas A&M University
United States of America
;
_audit_update_record             
;
2018-09-17 deposited with the CCDC.	2020-05-19 downloaded from the CCDC.
;

_audit_creation_method           SHELXL-2014
_chemical_name_systematic        
;
 ?
;
_chemical_name_common            (PNP)Co(Ph)(OAc)
_chemical_melting_point          ?
_chemical_formula_moiety         ?
_chemical_formula_sum            'C34 H48 Co N O2 P2'
_chemical_formula_weight         623.60

loop_
_atom_type_symbol
_atom_type_description
_atom_type_scat_dispersion_real
_atom_type_scat_dispersion_imag
_atom_type_scat_source
C C 0.0033 0.0016 'International Tables Vol C Tables 4.2.6.8 and 6.1.1.4'
H H 0.0000 0.0000 'International Tables Vol C Tables 4.2.6.8 and 6.1.1.4'
N N 0.0061 0.0033 'International Tables Vol C Tables 4.2.6.8 and 6.1.1.4'
O O 0.0106 0.0060 'International Tables Vol C Tables 4.2.6.8 and 6.1.1.4'
P P 0.1023 0.0942 'International Tables Vol C Tables 4.2.6.8 and 6.1.1.4'
Co Co 0.3494 0.9721 'International Tables Vol C Tables 4.2.6.8 and 6.1.1.4'

_space_group_crystal_system      monoclinic
_space_group_IT_number           15
_space_group_name_H-M_alt        'C 2/c'
_space_group_name_Hall           '-C 2yc'

_shelx_space_group_comment       
;
The symmetry employed for this shelxl refinement is uniquely defined
by the following loop, which should always be used as a source of
symmetry information in preference to the above space-group names.
They are only intended as comments.
;

loop_
_space_group_symop_operation_xyz
'x, y, z'
'-x, y, -z+1/2'
'x+1/2, y+1/2, z'
'-x+1/2, y+1/2, -z+1/2'
'-x, -y, -z'
'x, -y, z-1/2'
'-x+1/2, -y+1/2, -z'
'x+1/2, -y+1/2, z-1/2'

_cell_length_a                   33.340(6)
_cell_length_b                   13.858(3)
_cell_length_c                   14.143(3)
_cell_angle_alpha                90
_cell_angle_beta                 99.023(2)
_cell_angle_gamma                90
_cell_volume                     6453(2)
_cell_formula_units_Z            8
_cell_measurement_temperature    150(2)
_cell_measurement_reflns_used    9884
_cell_measurement_theta_min      4.450
_cell_measurement_theta_max      57.509

_exptl_crystal_description       block
_exptl_crystal_colour            purple
_exptl_crystal_density_meas      ?
_exptl_crystal_density_method    'not measured'
_exptl_crystal_density_diffrn    1.284
_exptl_crystal_F_000             2656
_exptl_transmission_factor_min   ?
_exptl_transmission_factor_max   ?
_exptl_crystal_size_max          0.110
_exptl_crystal_size_mid          0.080
_exptl_crystal_size_min          0.070
_exptl_absorpt_coefficient_mu    0.661
_shelx_estimated_absorpt_T_min   ?
_shelx_estimated_absorpt_T_max   ?
_exptl_absorpt_correction_type   multi-scan
_exptl_absorpt_correction_T_min  0.70
_exptl_absorpt_correction_T_max  0.74
_exptl_absorpt_process_details   
'SADABS-2016/2 (Bruker,2016/2) was used for absorption correction.'
_exptl_special_details           
;
 ?
;

_diffrn_ambient_temperature      150(2)
_diffrn_radiation_wavelength     0.71073
_diffrn_radiation_type           MoK\a
_diffrn_source                   ?
_diffrn_measurement_device_type  'CCD area detector'
_diffrn_measurement_method       ?
_diffrn_detector_area_resol_mean ?
_diffrn_reflns_number            37815
_diffrn_reflns_av_unetI/netI     0.0247
_diffrn_reflns_av_R_equivalents  0.0298
_diffrn_reflns_limit_h_min       -44
_diffrn_reflns_limit_h_max       44
_diffrn_reflns_limit_k_min       -17
_diffrn_reflns_limit_k_max       18
_diffrn_reflns_limit_l_min       -18
_diffrn_reflns_limit_l_max       18
_diffrn_reflns_theta_min         2.094
_diffrn_reflns_theta_max         28.912
_diffrn_reflns_theta_full        25.242
_diffrn_measured_fraction_theta_max 0.938
_diffrn_measured_fraction_theta_full 1.000
_diffrn_reflns_Laue_measured_fraction_max 0.938
_diffrn_reflns_Laue_measured_fraction_full 1.000
_diffrn_reflns_point_group_measured_fraction_max 0.938
_diffrn_reflns_point_group_measured_fraction_full 1.000
_reflns_number_total             7986
_reflns_number_gt                6839
_reflns_threshold_expression     'I > 2\s(I)'
_reflns_Friedel_coverage         0.000
_reflns_Friedel_fraction_max     .
_reflns_Friedel_fraction_full    .

_reflns_special_details          
;
 Reflections were merged by SHELXL according to the crystal
 class for the calculation of statistics and refinement.
 
 _reflns_Friedel_fraction is defined as the number of unique
 Friedel pairs measured divided by the number that would be
 possible theoretically, ignoring centric projections and
 systematic absences.
;

_computing_data_collection       ?
_computing_cell_refinement       ?
_computing_data_reduction        ?
_computing_structure_solution    ?
_computing_structure_refinement  'SHELXL-2014 (Sheldrick, 2014)'
_computing_molecular_graphics    ?
_computing_publication_material  ?

_refine_special_details          
;
 ?
;
_refine_ls_structure_factor_coef Fsqd
_refine_ls_matrix_type           full
_refine_ls_weighting_scheme      calc
_refine_ls_weighting_details     
'w=1/[\s^2^(Fo^2^)+(0.0430P)^2^+4.8313P] where P=(Fo^2^+2Fc^2^)/3'
_atom_sites_solution_primary     ?
_atom_sites_solution_secondary   ?
_atom_sites_solution_hydrogens   mixed
_refine_ls_hydrogen_treatment    mixed
_refine_ls_extinction_method     none
_refine_ls_extinction_coef       .
_refine_ls_number_reflns         7986
_refine_ls_number_parameters     383
_refine_ls_number_restraints     0
_refine_ls_R_factor_all          0.0377
_refine_ls_R_factor_gt           0.0299
_refine_ls_wR_factor_ref         0.0805
_refine_ls_wR_factor_gt          0.0760
_refine_ls_goodness_of_fit_ref   1.038
_refine_ls_restrained_S_all      1.038
_refine_ls_shift/su_max          0.002
_refine_ls_shift/su_mean         0.000

loop_
_atom_site_label
_atom_site_type_symbol
_atom_site_fract_x
_atom_site_fract_y
_atom_site_fract_z
_atom_site_U_iso_or_equiv
_atom_site_adp_type
_atom_site_occupancy
_atom_site_site_symmetry_order
_atom_site_calc_flag
_atom_site_refinement_flags_posn
_atom_site_refinement_flags_adp
_atom_site_refinement_flags_occupancy
_atom_site_disorder_assembly
_atom_site_disorder_group
Co1 Co 0.10448(2) 0.82235(2) 0.01655(2) 0.01136(6) Uani 1 1 d . . . . .
P1 P 0.14082(2) 0.94628(2) -0.03063(2) 0.01172(8) Uani 1 1 d . . . . .
P2 P 0.08399(2) 0.68460(2) 0.07595(2) 0.01277(8) Uani 1 1 d . . . . .
H2 H 0.0125(7) 1.0089(16) 0.0973(16) 0.045(6) Uiso 1 1 d . . . . .
O2 O 0.09443(3) 0.89670(7) 0.14145(7) 0.0164(2) Uani 1 1 d . . . . .
O1 O 0.05109(3) 0.88821(7) 0.01002(7) 0.0160(2) Uani 1 1 d . . . . .
N1 N 0.15757(3) 0.76688(8) 0.05750(8) 0.0134(2) Uani 1 1 d . . . . .
C1 C 0.15715(4) 0.94183(10) -0.15070(10) 0.0156(3) Uani 1 1 d . . . . .
H1 H 0.1332 0.9264 -0.1979 0.019 Uiso 1 1 calc R U . . .
C2 C 0.18839(4) 0.86144(11) -0.15401(11) 0.0203(3) Uani 1 1 d . . . . .
H2A H 0.2142 0.8816 -0.1198 0.030 Uiso 1 1 calc R U . . .
H2B H 0.1910 0.8481 -0.2194 0.030 Uiso 1 1 calc R U . . .
H2C H 0.1796 0.8042 -0.1249 0.030 Uiso 1 1 calc R U . . .
C3 C 0.17497(5) 1.03647(11) -0.18129(11) 0.0228(3) Uani 1 1 d . . . . .
H3A H 0.1542 1.0851 -0.1897 0.034 Uiso 1 1 calc R U . . .
H3B H 0.1851 1.0269 -0.2405 0.034 Uiso 1 1 calc R U . . .
H3C H 0.1968 1.0567 -0.1328 0.034 Uiso 1 1 calc R U . . .
H3 H 0.0093(6) 0.9238(15) 0.1598(15) 0.040(6) Uiso 1 1 d . . . . .
C4 C 0.12591(4) 1.07349(10) -0.01770(10) 0.0175(3) Uani 1 1 d . . . . .
H4 H 0.1471 1.1137 -0.0386 0.021 Uiso 1 1 calc R U . . .
C5 C 0.08635(5) 1.09359(12) -0.08603(13) 0.0263(3) Uani 1 1 d . . . . .
H5A H 0.0653 1.0523 -0.0702 0.040 Uiso 1 1 calc R U . . .
H5B H 0.0904 1.0813 -0.1507 0.040 Uiso 1 1 calc R U . . .
H5C H 0.0786 1.1598 -0.0800 0.040 Uiso 1 1 calc R U . . .
H5 H 0.0417(6) 1.0039(15) 0.1980(15) 0.035(5) Uiso 1 1 d . . . . .
C6 C 0.12277(5) 1.10304(11) 0.08498(12) 0.0259(3) Uani 1 1 d . . . . .
H6A H 0.1474 1.0857 0.1264 0.039 Uiso 1 1 calc R U . . .
H6B H 0.1002 1.0704 0.1054 0.039 Uiso 1 1 calc R U . . .
H6C H 0.1188 1.1715 0.0877 0.039 Uiso 1 1 calc R U . . .
C7 C 0.18647(4) 0.92521(10) 0.05321(9) 0.0129(3) Uani 1 1 d . . . . .
C8 C 0.21708(4) 0.99242(10) 0.08268(10) 0.0158(3) Uani 1 1 d . . . . .
H8 H 0.2143 1.0548 0.0584 0.019 Uiso 1 1 calc R U . . .
C9 C 0.25143(4) 0.96880(11) 0.14713(10) 0.0178(3) Uani 1 1 d . . . . .
C10 C 0.25409(4) 0.87443(11) 0.18198(10) 0.0186(3) Uani 1 1 d . . . . .
H10 H 0.2768 0.8567 0.2254 0.022 Uiso 1 1 calc R U . . .
C11 C 0.22425(4) 0.80637(10) 0.15440(10) 0.0167(3) Uani 1 1 d . . . . .
H11 H 0.2271 0.7446 0.1802 0.020 Uiso 1 1 calc R U . . .
C12 C 0.18961(4) 0.82952(9) 0.08763(9) 0.0125(3) Uani 1 1 d . . . . .
C13 C 0.16237(4) 0.66721(10) 0.06198(9) 0.0133(3) Uani 1 1 d . . . . .
C14 C 0.12756(4) 0.61075(10) 0.06796(9) 0.0142(3) Uani 1 1 d . . . . .
C15 C 0.12905(4) 0.51042(10) 0.06545(10) 0.0167(3) Uani 1 1 d . . . . .
H15 H 0.1056 0.4751 0.0692 0.020 Uiso 1 1 calc R U . . .
C16 C 0.16497(5) 0.46188(10) 0.05745(10) 0.0183(3) Uani 1 1 d . . . . .
C17 C 0.16658(5) 0.35334(11) 0.05274(12) 0.0267(3) Uani 1 1 d . . . . .
H17A H 0.1871 0.3342 0.0159 0.040 Uiso 1 1 calc R U . . .
H17B H 0.1407 0.3291 0.0229 0.040 Uiso 1 1 calc R U . . .
H17C H 0.1730 0.3276 0.1163 0.040 Uiso 1 1 calc R U . . .
C18 C 0.19906(4) 0.51805(10) 0.05099(10) 0.0181(3) Uani 1 1 d . . . . .
H18 H 0.2234 0.4872 0.0456 0.022 Uiso 1 1 calc R U . . .
C19 C 0.19822(4) 0.61792(10) 0.05223(10) 0.0158(3) Uani 1 1 d . . . . .
H19 H 0.2216 0.6526 0.0466 0.019 Uiso 1 1 calc R U . . .
C20 C 0.03789(4) 0.61786(11) 0.02537(11) 0.0191(3) Uani 1 1 d . . . . .
H20 H 0.0372 0.5591 0.0636 0.023 Uiso 1 1 calc R U . . .
C21 C 0.03638(5) 0.58646(12) -0.07861(11) 0.0259(3) Uani 1 1 d . . . . .
H21A H 0.0337 0.6423 -0.1193 0.039 Uiso 1 1 calc R U . . .
H21B H 0.0136 0.5445 -0.0966 0.039 Uiso 1 1 calc R U . . .
H21C H 0.0610 0.5529 -0.0853 0.039 Uiso 1 1 calc R U . . .
C22 C 0.00040(5) 0.67759(12) 0.03777(13) 0.0261(3) Uani 1 1 d . . . . .
H22A H 0.0020 0.6960 0.1037 0.039 Uiso 1 1 calc R U . . .
H22B H -0.0236 0.6398 0.0188 0.039 Uiso 1 1 calc R U . . .
H22C H -0.0006 0.7344 -0.0014 0.039 Uiso 1 1 calc R U . . .
C23 C 0.08142(4) 0.68934(10) 0.20665(10) 0.0177(3) Uani 1 1 d . . . . .
H23 H 0.0634 0.7429 0.2171 0.021 Uiso 1 1 calc R U . . .
C24 C 0.12351(5) 0.71214(11) 0.26219(10) 0.0219(3) Uani 1 1 d . . . . .
H24A H 0.1348 0.7665 0.2335 0.033 Uiso 1 1 calc R U . . .
H24B H 0.1409 0.6572 0.2606 0.033 Uiso 1 1 calc R U . . .
H24C H 0.1212 0.7271 0.3274 0.033 Uiso 1 1 calc R U . . .
C25 C 0.06461(5) 0.59840(12) 0.24702(12) 0.0267(3) Uani 1 1 d . . . . .
H25A H 0.0664 0.6046 0.3152 0.040 Uiso 1 1 calc R U . . .
H25B H 0.0801 0.5435 0.2325 0.040 Uiso 1 1 calc R U . . .
H25C H 0.0367 0.5900 0.2188 0.040 Uiso 1 1 calc R U . . .
C26 C 0.28451(5) 1.04117(12) 0.17871(11) 0.0251(3) Uani 1 1 d . . . . .
H26A H 0.2757 1.1041 0.1560 0.038 Uiso 1 1 calc R U . . .
H26B H 0.3085 1.0237 0.1529 0.038 Uiso 1 1 calc R U . . .
H26C H 0.2905 1.0419 0.2473 0.038 Uiso 1 1 calc R U . . .
C28 C 0.02866(5) 0.96908(13) 0.14251(12) 0.0243(3) Uani 1 1 d . . . . .
C29 C 0.09545(4) 0.76985(10) -0.11222(10) 0.0154(3) Uani 1 1 d . . . . .
C30 C 0.11772(4) 0.69656(10) -0.14717(10) 0.0183(3) Uani 1 1 d . . . . .
H30 H 0.1399 0.6703 -0.1074 0.022 Uiso 1 1 calc R U . . .
C31 C 0.10757(5) 0.66179(11) -0.24013(11) 0.0215(3) Uani 1 1 d . . . . .
H31 H 0.1230 0.6129 -0.2616 0.026 Uiso 1 1 calc R U . . .
C32 C 0.07474(5) 0.69942(12) -0.30076(11) 0.0237(3) Uani 1 1 d . . . . .
H32 H 0.0676 0.6754 -0.3625 0.028 Uiso 1 1 calc R U . . .
C33 C 0.05254(5) 0.77351(12) -0.26818(11) 0.0224(3) Uani 1 1 d . . . . .
H33 H 0.0305 0.7998 -0.3085 0.027 Uiso 1 1 calc R U . . .
C34 C 0.06302(4) 0.80876(10) -0.17531(10) 0.0184(3) Uani 1 1 d . . . . .
H34 H 0.0481 0.8592 -0.1549 0.022 Uiso 1 1 calc R U . . .
C35 C 0.05972(4) 0.91610(10) 0.09642(10) 0.0159(3) Uani 1 1 d . . . . .

loop_
_atom_site_aniso_label
_atom_site_aniso_U_11
_atom_site_aniso_U_22
_atom_site_aniso_U_33
_atom_site_aniso_U_23
_atom_site_aniso_U_13
_atom_site_aniso_U_12
Co1 0.01030(9) 0.01139(10) 0.01245(10) 0.00094(6) 0.00197(7) -0.00071(6)
P1 0.01192(16) 0.01169(16) 0.01172(16) 0.00098(12) 0.00235(12) -0.00062(12)
P2 0.01222(16) 0.01215(16) 0.01445(17) 0.00120(12) 0.00367(13) -0.00142(12)
O2 0.0169(5) 0.0156(5) 0.0164(5) 0.0007(4) 0.0016(4) -0.0003(4)
O1 0.0141(5) 0.0174(5) 0.0163(5) 0.0004(4) 0.0021(4) 0.0005(4)
N1 0.0118(5) 0.0119(5) 0.0163(5) 0.0010(4) 0.0016(4) -0.0002(4)
C1 0.0153(6) 0.0196(7) 0.0120(6) 0.0014(5) 0.0026(5) -0.0005(5)
C2 0.0200(7) 0.0233(7) 0.0190(7) -0.0021(6) 0.0073(6) 0.0011(6)
C3 0.0257(8) 0.0256(8) 0.0190(7) 0.0058(6) 0.0092(6) -0.0023(6)
C4 0.0184(7) 0.0119(6) 0.0235(7) 0.0018(5) 0.0077(6) -0.0002(5)
C5 0.0201(8) 0.0213(8) 0.0377(9) 0.0090(7) 0.0050(7) 0.0051(6)
C6 0.0360(9) 0.0163(7) 0.0289(8) -0.0054(6) 0.0154(7) -0.0021(6)
C7 0.0132(6) 0.0158(6) 0.0096(6) -0.0002(5) 0.0021(5) -0.0009(5)
C8 0.0181(7) 0.0168(7) 0.0132(6) -0.0008(5) 0.0049(5) -0.0042(5)
C9 0.0154(7) 0.0254(7) 0.0129(6) -0.0047(5) 0.0032(5) -0.0059(6)
C10 0.0140(7) 0.0262(8) 0.0147(6) -0.0025(6) -0.0004(5) -0.0004(6)
C11 0.0170(7) 0.0183(7) 0.0144(6) 0.0019(5) 0.0015(5) 0.0009(5)
C12 0.0114(6) 0.0154(6) 0.0113(6) -0.0009(5) 0.0035(5) -0.0009(5)
C13 0.0163(6) 0.0135(6) 0.0102(6) 0.0017(5) 0.0022(5) -0.0003(5)
C14 0.0151(6) 0.0151(6) 0.0133(6) 0.0014(5) 0.0045(5) 0.0011(5)
C15 0.0215(7) 0.0140(6) 0.0156(6) 0.0010(5) 0.0063(5) -0.0025(5)
C16 0.0258(8) 0.0137(6) 0.0166(7) 0.0007(5) 0.0067(6) 0.0022(5)
C17 0.0355(9) 0.0152(7) 0.0316(9) 0.0007(6) 0.0123(7) 0.0028(6)
C18 0.0197(7) 0.0186(7) 0.0169(7) 0.0015(5) 0.0055(5) 0.0059(5)
C19 0.0147(6) 0.0177(7) 0.0155(6) 0.0010(5) 0.0040(5) -0.0003(5)
C20 0.0167(7) 0.0176(7) 0.0233(7) 0.0021(6) 0.0037(6) -0.0054(5)
C21 0.0258(8) 0.0265(8) 0.0249(8) -0.0021(6) 0.0023(6) -0.0129(6)
C22 0.0156(7) 0.0282(8) 0.0341(9) 0.0036(7) 0.0025(6) -0.0027(6)
C23 0.0221(7) 0.0170(7) 0.0155(7) 0.0028(5) 0.0075(5) 0.0040(5)
C24 0.0268(8) 0.0240(7) 0.0143(7) 0.0001(6) 0.0012(6) 0.0042(6)
C25 0.0362(9) 0.0234(8) 0.0234(8) 0.0070(6) 0.0134(7) -0.0010(7)
C26 0.0229(8) 0.0309(8) 0.0203(7) -0.0042(6) -0.0004(6) -0.0107(6)
C28 0.0213(8) 0.0275(8) 0.0253(8) -0.0027(7) 0.0078(6) 0.0035(6)
C29 0.0169(7) 0.0163(6) 0.0131(6) 0.0007(5) 0.0028(5) -0.0054(5)
C30 0.0183(7) 0.0195(7) 0.0170(7) 0.0003(5) 0.0027(5) -0.0032(5)
C31 0.0257(8) 0.0208(7) 0.0190(7) -0.0034(6) 0.0068(6) -0.0027(6)
C32 0.0269(8) 0.0283(8) 0.0155(7) -0.0030(6) 0.0022(6) -0.0072(6)
C33 0.0204(7) 0.0281(8) 0.0178(7) 0.0029(6) 0.0000(6) -0.0034(6)
C34 0.0175(7) 0.0189(7) 0.0188(7) -0.0002(5) 0.0028(5) -0.0031(5)
C35 0.0199(7) 0.0125(6) 0.0166(6) 0.0024(5) 0.0067(5) -0.0013(5)

_geom_special_details            
;
 All esds (except the esd in the dihedral angle between two l.s. planes)
 are estimated using the full covariance matrix.  The cell esds are taken
 into account individually in the estimation of esds in distances, angles
 and torsion angles; correlations between esds in cell parameters are only
 used when they are defined by crystal symmetry.  An approximate (isotropic)
 treatment of cell esds is used for estimating esds involving l.s. planes.
;

loop_
_geom_bond_atom_site_label_1
_geom_bond_atom_site_label_2
_geom_bond_distance
_geom_bond_site_symmetry_2
_geom_bond_publ_flag
Co1 N1 1.9334(12) . ?
Co1 C29 1.9402(14) . ?
Co1 O1 1.9897(10) . ?
Co1 O2 2.1166(10) . ?
Co1 P2 2.2353(5) . ?
Co1 P1 2.2619(5) . ?
Co1 C35 2.3915(14) . ?
P1 C7 1.8004(14) . ?
P1 C4 1.8484(14) . ?
P1 C1 1.8638(14) . ?
P2 C14 1.7950(14) . ?
P2 C20 1.8395(15) . ?
P2 C23 1.8650(15) . ?
O2 C35 1.2591(17) . ?
O1 C35 1.2709(17) . ?
N1 C12 1.3904(17) . ?
N1 C13 1.3907(17) . ?
C1 C3 1.530(2) . ?
C1 C2 1.531(2) . ?
C1 H1 0.9800 . ?
C2 H2A 0.9600 . ?
C2 H2B 0.9600 . ?
C2 H2C 0.9600 . ?
C3 H3A 0.9600 . ?
C3 H3B 0.9600 . ?
C3 H3C 0.9600 . ?
C4 C6 1.528(2) . ?
C4 C5 1.533(2) . ?
C4 H4 0.9800 . ?
C5 H5A 0.9600 . ?
C5 H5B 0.9600 . ?
C5 H5C 0.9600 . ?
C6 H6A 0.9600 . ?
C6 H6B 0.9600 . ?
C6 H6C 0.9600 . ?
C7 C8 1.3960(18) . ?
C7 C12 1.4107(19) . ?
C8 C9 1.387(2) . ?
C8 H8 0.9300 . ?
C9 C10 1.396(2) . ?
C9 C26 1.506(2) . ?
C10 C11 1.382(2) . ?
C10 H10 0.9300 . ?
C11 C12 1.4093(19) . ?
C11 H11 0.9300 . ?
C13 C19 1.4023(19) . ?
C13 C14 1.4130(19) . ?
C14 C15 1.3919(19) . ?
C15 C16 1.394(2) . ?
C15 H15 0.9300 . ?
C16 C18 1.392(2) . ?
C16 C17 1.507(2) . ?
C17 H17A 0.9600 . ?
C17 H17B 0.9600 . ?
C17 H17C 0.9600 . ?
C18 C19 1.384(2) . ?
C18 H18 0.9300 . ?
C19 H19 0.9300 . ?
C20 C21 1.527(2) . ?
C20 C22 1.532(2) . ?
C20 H20 0.9800 . ?
C21 H21A 0.9600 . ?
C21 H21B 0.9600 . ?
C21 H21C 0.9600 . ?
C22 H22A 0.9600 . ?
C22 H22B 0.9600 . ?
C22 H22C 0.9600 . ?
C23 C25 1.526(2) . ?
C23 C24 1.530(2) . ?
C23 H23 0.9800 . ?
C24 H24A 0.9600 . ?
C24 H24B 0.9600 . ?
C24 H24C 0.9600 . ?
C25 H25A 0.9600 . ?
C25 H25B 0.9600 . ?
C25 H25C 0.9600 . ?
C26 H26A 0.9600 . ?
C26 H26B 0.9600 . ?
C26 H26C 0.9600 . ?
C28 C35 1.499(2) . ?
C28 H2 0.95(2) . ?
C28 H3 0.96(2) . ?
C28 H5 0.96(2) . ?
C29 C30 1.394(2) . ?
C29 C34 1.398(2) . ?
C30 C31 1.391(2) . ?
C30 H30 0.9300 . ?
C31 C32 1.382(2) . ?
C31 H31 0.9300 . ?
C32 C33 1.386(2) . ?
C32 H32 0.9300 . ?
C33 C34 1.394(2) . ?
C33 H33 0.9300 . ?
C34 H34 0.9300 . ?

loop_
_geom_angle_atom_site_label_1
_geom_angle_atom_site_label_2
_geom_angle_atom_site_label_3
_geom_angle
_geom_angle_site_symmetry_1
_geom_angle_site_symmetry_3
_geom_angle_publ_flag
N1 Co1 C29 97.59(5) . . ?
N1 Co1 O1 165.17(4) . . ?
C29 Co1 O1 97.04(5) . . ?
N1 Co1 O2 101.59(4) . . ?
C29 Co1 O2 160.79(5) . . ?
O1 Co1 O2 63.76(4) . . ?
N1 Co1 P2 82.38(4) . . ?
C29 Co1 P2 91.20(4) . . ?
O1 Co1 P2 94.89(3) . . ?
O2 Co1 P2 90.24(3) . . ?
N1 Co1 P1 83.26(4) . . ?
C29 Co1 P1 91.10(4) . . ?
O1 Co1 P1 98.91(3) . . ?
O2 Co1 P1 92.23(3) . . ?
P2 Co1 P1 165.629(15) . . ?
N1 Co1 C35 133.18(5) . . ?
C29 Co1 C35 129.10(6) . . ?
O1 Co1 C35 32.09(4) . . ?
O2 Co1 C35 31.69(4) . . ?
P2 Co1 C35 92.08(4) . . ?
P1 Co1 C35 97.45(4) . . ?
C7 P1 C4 107.59(6) . . ?
C7 P1 C1 104.91(6) . . ?
C4 P1 C1 104.08(6) . . ?
C7 P1 Co1 96.85(5) . . ?
C4 P1 Co1 122.01(5) . . ?
C1 P1 Co1 119.35(5) . . ?
C14 P2 C20 108.90(7) . . ?
C14 P2 C23 104.23(6) . . ?
C20 P2 C23 103.75(7) . . ?
C14 P2 Co1 99.50(5) . . ?
C20 P2 Co1 124.69(5) . . ?
C23 P2 Co1 114.00(5) . . ?
C35 O2 Co1 86.27(8) . . ?
C35 O1 Co1 91.64(8) . . ?
C12 N1 C13 121.93(11) . . ?
C12 N1 Co1 117.83(9) . . ?
C13 N1 Co1 120.11(9) . . ?
C3 C1 C2 108.59(12) . . ?
C3 C1 P1 114.28(10) . . ?
C2 C1 P1 110.44(9) . . ?
C3 C1 H1 107.8 . . ?
C2 C1 H1 107.8 . . ?
P1 C1 H1 107.8 . . ?
C1 C2 H2A 109.5 . . ?
C1 C2 H2B 109.5 . . ?
H2A C2 H2B 109.5 . . ?
C1 C2 H2C 109.5 . . ?
H2A C2 H2C 109.5 . . ?
H2B C2 H2C 109.5 . . ?
C1 C3 H3A 109.5 . . ?
C1 C3 H3B 109.5 . . ?
H3A C3 H3B 109.5 . . ?
C1 C3 H3C 109.5 . . ?
H3A C3 H3C 109.5 . . ?
H3B C3 H3C 109.5 . . ?
C6 C4 C5 111.71(13) . . ?
C6 C4 P1 114.15(10) . . ?
C5 C4 P1 109.21(10) . . ?
C6 C4 H4 107.1 . . ?
C5 C4 H4 107.1 . . ?
P1 C4 H4 107.1 . . ?
C4 C5 H5A 109.5 . . ?
C4 C5 H5B 109.5 . . ?
H5A C5 H5B 109.5 . . ?
C4 C5 H5C 109.5 . . ?
H5A C5 H5C 109.5 . . ?
H5B C5 H5C 109.5 . . ?
C4 C6 H6A 109.5 . . ?
C4 C6 H6B 109.5 . . ?
H6A C6 H6B 109.5 . . ?
C4 C6 H6C 109.5 . . ?
H6A C6 H6C 109.5 . . ?
H6B C6 H6C 109.5 . . ?
C8 C7 C12 120.85(12) . . ?
C8 C7 P1 126.24(11) . . ?
C12 C7 P1 112.89(10) . . ?
C9 C8 C7 121.91(13) . . ?
C9 C8 H8 119.0 . . ?
C7 C8 H8 119.0 . . ?
C8 C9 C10 116.97(13) . . ?
C8 C9 C26 121.93(14) . . ?
C10 C9 C26 121.10(13) . . ?
C11 C10 C9 122.47(13) . . ?
C11 C10 H10 118.8 . . ?
C9 C10 H10 118.8 . . ?
C10 C11 C12 120.78(13) . . ?
C10 C11 H11 119.6 . . ?
C12 C11 H11 119.6 . . ?
N1 C12 C11 124.93(12) . . ?
N1 C12 C7 117.98(12) . . ?
C11 C12 C7 116.99(12) . . ?
N1 C13 C19 124.95(12) . . ?
N1 C13 C14 117.58(12) . . ?
C19 C13 C14 117.20(12) . . ?
C15 C14 C13 121.24(13) . . ?
C15 C14 P2 127.13(11) . . ?
C13 C14 P2 111.62(10) . . ?
C14 C15 C16 121.25(13) . . ?
C14 C15 H15 119.4 . . ?
C16 C15 H15 119.4 . . ?
C18 C16 C15 117.14(13) . . ?
C18 C16 C17 121.34(13) . . ?
C15 C16 C17 121.49(14) . . ?
C16 C17 H17A 109.5 . . ?
C16 C17 H17B 109.5 . . ?
H17A C17 H17B 109.5 . . ?
C16 C17 H17C 109.5 . . ?
H17A C17 H17C 109.5 . . ?
H17B C17 H17C 109.5 . . ?
C19 C18 C16 122.68(13) . . ?
C19 C18 H18 118.7 . . ?
C16 C18 H18 118.7 . . ?
C18 C19 C13 120.48(13) . . ?
C18 C19 H19 119.8 . . ?
C13 C19 H19 119.8 . . ?
C21 C20 C22 111.09(13) . . ?
C21 C20 P2 114.66(10) . . ?
C22 C20 P2 109.31(10) . . ?
C21 C20 H20 107.1 . . ?
C22 C20 H20 107.1 . . ?
P2 C20 H20 107.1 . . ?
C20 C21 H21A 109.5 . . ?
C20 C21 H21B 109.5 . . ?
H21A C21 H21B 109.5 . . ?
C20 C21 H21C 109.5 . . ?
H21A C21 H21C 109.5 . . ?
H21B C21 H21C 109.5 . . ?
C20 C22 H22A 109.5 . . ?
C20 C22 H22B 109.5 . . ?
H22A C22 H22B 109.5 . . ?
C20 C22 H22C 109.5 . . ?
H22A C22 H22C 109.5 . . ?
H22B C22 H22C 109.5 . . ?
C25 C23 C24 109.85(13) . . ?
C25 C23 P2 114.74(11) . . ?
C24 C23 P2 109.60(10) . . ?
C25 C23 H23 107.5 . . ?
C24 C23 H23 107.5 . . ?
P2 C23 H23 107.5 . . ?
C23 C24 H24A 109.5 . . ?
C23 C24 H24B 109.5 . . ?
H24A C24 H24B 109.5 . . ?
C23 C24 H24C 109.5 . . ?
H24A C24 H24C 109.5 . . ?
H24B C24 H24C 109.5 . . ?
C23 C25 H25A 109.5 . . ?
C23 C25 H25B 109.5 . . ?
H25A C25 H25B 109.5 . . ?
C23 C25 H25C 109.5 . . ?
H25A C25 H25C 109.5 . . ?
H25B C25 H25C 109.5 . . ?
C9 C26 H26A 109.5 . . ?
C9 C26 H26B 109.5 . . ?
H26A C26 H26B 109.5 . . ?
C9 C26 H26C 109.5 . . ?
H26A C26 H26C 109.5 . . ?
H26B C26 H26C 109.5 . . ?
C35 C28 H2 110.5(13) . . ?
C35 C28 H3 109.2(12) . . ?
H2 C28 H3 102.6(17) . . ?
C35 C28 H5 110.1(12) . . ?
H2 C28 H5 113.3(18) . . ?
H3 C28 H5 110.9(17) . . ?
C30 C29 C34 117.17(13) . . ?
C30 C29 Co1 126.39(11) . . ?
C34 C29 Co1 116.43(11) . . ?
C31 C30 C29 121.56(14) . . ?
C31 C30 H30 119.2 . . ?
C29 C30 H30 119.2 . . ?
C32 C31 C30 120.47(14) . . ?
C32 C31 H31 119.8 . . ?
C30 C31 H31 119.8 . . ?
C31 C32 C33 119.04(14) . . ?
C31 C32 H32 120.5 . . ?
C33 C32 H32 120.5 . . ?
C32 C33 C34 120.33(14) . . ?
C32 C33 H33 119.8 . . ?
C34 C33 H33 119.8 . . ?
C33 C34 C29 121.39(14) . . ?
C33 C34 H34 119.3 . . ?
C29 C34 H34 119.3 . . ?
O2 C35 O1 118.24(12) . . ?
O2 C35 C28 121.81(13) . . ?
O1 C35 C28 119.94(13) . . ?
O2 C35 Co1 62.03(7) . . ?
O1 C35 Co1 56.27(7) . . ?
C28 C35 Co1 174.89(11) . . ?

_refine_diff_density_max         0.410
_refine_diff_density_min         -0.331
_refine_diff_density_rms         0.057

_shelxl_version_number           2014-1

_shelx_res_file                  
;
TITL monoc2c2 in C2/c
CELL 0.71073 33.3403 13.8575 14.1429 90.000 99.023 90.000
ZERR 8.00 0.0059 0.0025 0.0025 0.000 0.002 0.000
LATT 7
SYMM -x, y, -z+1/2
SFAC C H N O P CO
UNIT 272 384 8 16 16 8
LIST 4 ! automatically inserted. Change 6 to 4 for CHECKCIF!!
OMIT 2 0 0
TEMP 23.000
ACTA
L.S. 10
FMAP 2
PLAN -4 0 0.00
BOND $H
WGHT    0.043000    4.831300
FVAR       0.05247
CO1   6    0.104480    0.822350    0.016545    11.00000    0.01030    0.01139 =
         0.01245    0.00094    0.00197   -0.00071
P1    5    0.140824    0.946282   -0.030631    11.00000    0.01192    0.01169 =
         0.01172    0.00098    0.00235   -0.00062
P2    5    0.083986    0.684600    0.075945    11.00000    0.01222    0.01215 =
         0.01445    0.00120    0.00367   -0.00142
H2    2    0.012547    1.008853    0.097307    11.00000    0.04536
O2    4    0.094427    0.896695    0.141452    11.00000    0.01693    0.01558 =
         0.01638    0.00072    0.00164   -0.00035
O1    4    0.051086    0.888212    0.010016    11.00000    0.01414    0.01740 =
         0.01625    0.00042    0.00211    0.00045
N1    3    0.157574    0.766880    0.057496    11.00000    0.01182    0.01190 =
         0.01629    0.00102    0.00159   -0.00024
C1    1    0.157147    0.941832   -0.150704    11.00000    0.01526    0.01962 =
         0.01200    0.00143    0.00258   -0.00046
AFIX  13
H1    2    0.133229    0.926388   -0.197906    11.00000   -1.20000
AFIX   0
C2    1    0.188391    0.861443   -0.154009    11.00000    0.02001    0.02327 =
         0.01895   -0.00209    0.00733    0.00114
AFIX 137
H2A   2    0.214192    0.881571   -0.119766    11.00000   -1.50000
H2B   2    0.190968    0.848134   -0.219401    11.00000   -1.50000
H2C   2    0.179608    0.804212   -0.124934    11.00000   -1.50000
AFIX   0
C3    1    0.174969    1.036465   -0.181295    11.00000    0.02570    0.02557 =
         0.01900    0.00577    0.00917   -0.00226
AFIX 137
H3A   2    0.154229    1.085148   -0.189722    11.00000   -1.50000
H3B   2    0.185074    1.026888   -0.240535    11.00000   -1.50000
H3C   2    0.196787    1.056741   -0.132824    11.00000   -1.50000
AFIX   0
H3    2    0.009257    0.923759    0.159750    11.00000    0.03968
C4    1    0.125909    1.073492   -0.017701    11.00000    0.01841    0.01192 =
         0.02353    0.00178    0.00774   -0.00016
AFIX  13
H4    2    0.147053    1.113684   -0.038647    11.00000   -1.20000
AFIX   0
C5    1    0.086349    1.093593   -0.086026    11.00000    0.02009    0.02134 =
         0.03774    0.00895    0.00503    0.00509
AFIX 137
H5A   2    0.065266    1.052288   -0.070155    11.00000   -1.50000
H5B   2    0.090364    1.081279   -0.150682    11.00000   -1.50000
H5C   2    0.078650    1.159796   -0.080019    11.00000   -1.50000
AFIX   0
H5    2    0.041712    1.003856    0.197957    11.00000    0.03514
C6    1    0.122774    1.103037    0.084977    11.00000    0.03601    0.01626 =
         0.02891   -0.00541    0.01544   -0.00209
AFIX 137
H6A   2    0.147361    1.085727    0.126363    11.00000   -1.50000
H6B   2    0.100213    1.070418    0.105397    11.00000   -1.50000
H6C   2    0.118777    1.171527    0.087679    11.00000   -1.50000
AFIX   0
C7    1    0.186472    0.925210    0.053207    11.00000    0.01324    0.01584 =
         0.00958   -0.00019    0.00215   -0.00089
C8    1    0.217076    0.992420    0.082678    11.00000    0.01806    0.01683 =
         0.01316   -0.00079    0.00488   -0.00421
AFIX  43
H8    2    0.214340    1.054844    0.058379    11.00000   -1.20000
AFIX   0
C9    1    0.251433    0.968804    0.147129    11.00000    0.01539    0.02544 =
         0.01285   -0.00473    0.00321   -0.00595
C10   1    0.254091    0.874425    0.181977    11.00000    0.01404    0.02620 =
         0.01470   -0.00248   -0.00041   -0.00036
AFIX  43
H10   2    0.276798    0.856661    0.225388    11.00000   -1.20000
AFIX   0
C11   1    0.224247    0.806373    0.154398    11.00000    0.01704    0.01832 =
         0.01441    0.00194    0.00148    0.00086
AFIX  43
H11   2    0.227053    0.744563    0.180206    11.00000   -1.20000
AFIX   0
C12   1    0.189611    0.829523    0.087630    11.00000    0.01143    0.01540 =
         0.01131   -0.00093    0.00353   -0.00089
C13   1    0.162365    0.667207    0.061978    11.00000    0.01626    0.01348 =
         0.01025    0.00172    0.00221   -0.00028
C14   1    0.127558    0.610752    0.067959    11.00000    0.01508    0.01509 =
         0.01329    0.00137    0.00453    0.00111
C15   1    0.129048    0.510422    0.065448    11.00000    0.02154    0.01402 =
         0.01560    0.00104    0.00626   -0.00252
AFIX  43
H15   2    0.105627    0.475110    0.069175    11.00000   -1.20000
AFIX   0
C16   1    0.164970    0.461877    0.057454    11.00000    0.02582    0.01366 =
         0.01659    0.00066    0.00673    0.00221
C17   1    0.166576    0.353339    0.052740    11.00000    0.03552    0.01523 =
         0.03156    0.00073    0.01232    0.00282
AFIX 137
H17A  2    0.187107    0.334180    0.015943    11.00000   -1.50000
H17B  2    0.140690    0.329072    0.022924    11.00000   -1.50000
H17C  2    0.172955    0.327616    0.116350    11.00000   -1.50000
AFIX   0
C18   1    0.199057    0.518055    0.050989    11.00000    0.01972    0.01860 =
         0.01691    0.00152    0.00555    0.00590
AFIX  43
H18   2    0.223376    0.487234    0.045619    11.00000   -1.20000
AFIX   0
C19   1    0.198223    0.617916    0.052228    11.00000    0.01475    0.01765 =
         0.01553    0.00103    0.00398   -0.00035
AFIX  43
H19   2    0.221614    0.652571    0.046552    11.00000   -1.20000
AFIX   0
C20   1    0.037894    0.617858    0.025372    11.00000    0.01669    0.01760 =
         0.02328    0.00205    0.00374   -0.00543
AFIX  13
H20   2    0.037170    0.559086    0.063608    11.00000   -1.20000
AFIX   0
C21   1    0.036377    0.586458   -0.078608    11.00000    0.02580    0.02652 =
         0.02486   -0.00206    0.00229   -0.01289
AFIX 137
H21A  2    0.033656    0.642293   -0.119292    11.00000   -1.50000
H21B  2    0.013559    0.544454   -0.096604    11.00000   -1.50000
H21C  2    0.060961    0.552883   -0.085307    11.00000   -1.50000
AFIX   0
C22   1    0.000400    0.677591    0.037772    11.00000    0.01562    0.02819 =
         0.03414    0.00356    0.00253   -0.00265
AFIX 137
H22A  2    0.001985    0.696035    0.103682    11.00000   -1.50000
H22B  2   -0.023638    0.639766    0.018788    11.00000   -1.50000
H22C  2   -0.000641    0.734400   -0.001386    11.00000   -1.50000
AFIX   0
C23   1    0.081423    0.689338    0.206646    11.00000    0.02211    0.01697 =
         0.01545    0.00279    0.00749    0.00405
AFIX  13
H23   2    0.063435    0.742919    0.217066    11.00000   -1.20000
AFIX   0
C24   1    0.123509    0.712137    0.262194    11.00000    0.02677    0.02398 =
         0.01432    0.00011    0.00124    0.00415
AFIX 137
H24A  2    0.134792    0.766472    0.233457    11.00000   -1.50000
H24B  2    0.140922    0.657188    0.260566    11.00000   -1.50000
H24C  2    0.121223    0.727057    0.327421    11.00000   -1.50000
AFIX   0
C25   1    0.064608    0.598405    0.247021    11.00000    0.03618    0.02338 =
         0.02340    0.00701    0.01341   -0.00097
AFIX 137
H25A  2    0.066427    0.604554    0.315172    11.00000   -1.50000
H25B  2    0.080103    0.543471    0.232531    11.00000   -1.50000
H25C  2    0.036715    0.589984    0.218761    11.00000   -1.50000
AFIX   0
C26   1    0.284511    1.041175    0.178708    11.00000    0.02289    0.03087 =
         0.02026   -0.00423   -0.00038   -0.01065
AFIX 137
H26A  2    0.275651    1.104121    0.155989    11.00000   -1.50000
H26B  2    0.308473    1.023656    0.152921    11.00000   -1.50000
H26C  2    0.290498    1.041891    0.247350    11.00000   -1.50000
AFIX   0
C28   1    0.028663    0.969080    0.142510    11.00000    0.02133    0.02747 =
         0.02529   -0.00271    0.00777    0.00348
C29   1    0.095453    0.769849   -0.112220    11.00000    0.01688    0.01632 =
         0.01308    0.00075    0.00276   -0.00544
C30   1    0.117722    0.696564   -0.147167    11.00000    0.01833    0.01954 =
         0.01704    0.00033    0.00266   -0.00325
AFIX  43
H30   2    0.139893    0.670276   -0.107407    11.00000   -1.20000
AFIX   0
C31   1    0.107574    0.661792   -0.240134    11.00000    0.02565    0.02083 =
         0.01900   -0.00345    0.00681   -0.00272
AFIX  43
H31   2    0.122989    0.612890   -0.261641    11.00000   -1.20000
AFIX   0
C32   1    0.074740    0.699417   -0.300756    11.00000    0.02688    0.02825 =
         0.01554   -0.00297    0.00221   -0.00716
AFIX  43
H32   2    0.067649    0.675366   -0.362505    11.00000   -1.20000
AFIX   0
C33   1    0.052541    0.773507   -0.268182    11.00000    0.02038    0.02810 =
         0.01784    0.00289   -0.00002   -0.00344
AFIX  43
H33   2    0.030545    0.799827   -0.308507    11.00000   -1.20000
AFIX   0
C34   1    0.063017    0.808757   -0.175308    11.00000    0.01747    0.01889 =
         0.01881   -0.00015    0.00279   -0.00309
AFIX  43
H34   2    0.048111    0.859237   -0.154872    11.00000   -1.20000
AFIX   0
C35   1    0.059724    0.916100    0.096419    11.00000    0.01993    0.01247 =
         0.01662    0.00238    0.00665   -0.00128
REM <hkl>
REM C:\Frames\guest\oz516_cmp983\work\monoc2c2.hkl
REM </hkl>
HKLF 4 1 1 0 0 0 1 0 0 0 1

REM  monoc2c2 in C2/c
REM R1 =  0.0299 for    6839 Fo > 4sig(Fo)  and  0.0377 for all    7986 data
REM    383 parameters refined using      0 restraints

END

WGHT      0.0430      4.8315

REM Highest difference peak  0.410,  deepest hole -0.331,  1-sigma level  0.057
Q1    1   0.1071  0.6389  0.0696  11.00000  0.05    0.41
Q2    1   0.1506  0.4828  0.0772  11.00000  0.05    0.39
Q3    1   0.1480  0.6363  0.0809  11.00000  0.05    0.39
Q4    1   0.0933  0.7467  0.0509  11.00000  0.05    0.38
;
_shelx_res_checksum              41018
